# Supplementary material for: 4-(4-Bromo­phen­yl)-2-methyl­amino-3-nitro-5,6,7,8-tetra­hydro-4H-chromen-5-one
Source: Acta Crystallogr Sect E Struct Rep Online. 2013 May 22;69(Pt 6):o931–2. doi: 10.1107/S1600536813012774 (PMC3685080; doi:10.1107/S1600536813012774)
Supplement: Supplementary file 1 [file e-69-0o931-sup1.cif]

##############################################################################
#                                                                            #
# This CIF contains the data in a paper accepted for publication in          #
# Acta Crystallographica Section E. It conforms to the requirements of       #
# Notes for Authors for Acta Crystallographica Section E, and has been       #
# peer reviewed under the auspices of the IUCr Commission on Journals.       #
#                                                                            #
# Full details of the Crystallographic Information File format               #
# are given in the paper "The Crystallographic Information File (CIF):       #
# a New Standard Archive File for Crystallography" by S. R. Hall, F. H.      #
# Allen and I. D. Brown [Acta Cryst. (1991), A47, 655-685].                  #
#                                                                            #
# The current version of the core CIF dictionary is obtainable from          #
# ftp://ftp.iucr.org/pub/cif_core.dic.                                       #
#                                                                            #
# Software is freely available for graphical display of the structure(s)     #
# in this CIF. For information consult the CIF software page                 #
# http://www.iucr.org/resources/cif/software.                                #
#                                                                            #
# This file may be used for bona fide research purposes within the           #
# scientific community so long as proper attribution is given to the journal # 
# article from which it was obtained.                                        #
#                                                                            #
##############################################################################
data_global
_audit_creation_method     SHELXL-97
_journal_date_recd_electronic     2013-05-04
_journal_date_accepted     2013-05-09
_journal_name_full     'Acta Crystallographica, Section E'
_journal_year     2013
_journal_volume     69
_journal_issue      6
_journal_page_first     o931
_journal_page_last     o932
_journal_paper_category     QO
_journal_paper_doi     10.1107/S1600536813012774
_journal_coeditor_code     SU2597
_publ_contact_author_name     'K. Sethusankar'
_publ_contact_author_address
;
   Department of Physics
   RKM Vivekananda College (Autonomous)
   Chennai 600 004
   India
;
_publ_contact_author_email     'ksethusankar@yahoo.co.in'
_publ_contact_author_fax     '044 091 2499 3057'
_publ_contact_author_phone     '044 091 24484170'
_publ_section_title
;\
4-(4-Bromophenyl)-2-methylamino-3-nitro-5,6,7,8-tetrahydro-4<i>H</i>-chromen-5-\
one
;
loop_
    _publ_author_name
    _publ_author_address
    'P. Narayanan'
;
Department of Physics
RKM Vivekananda College (Autonomous)
Chennai 600 004
India
;
    'Jayabal Kamalraja'
;
Organic Chemistry Division
Central Leather Research Institute
Adyar
Chennai 600 020
India
;
    'Paramasivam T. Perumal'
;
Organic Chemistry Division
Central Leather Research Institute
Adyar
Chennai 600 020
India
;
    'K. Sethusankar'
;
Department of Physics
RKM Vivekananda College (Autonomous)
Chennai 600 004
India
;
data_I
_audit_creation_method     SHELXL-97
_chemical_name_systematic
;\
4-(4-Bromophenyl)-2-methylamino-3-nitro-5,6,7,8-tetrahydro-4<i>H</i>-chromen-\
5-one
;
_chemical_name_common     ?
_chemical_formula_moiety     'C16 H15 Br N2 O4'
_chemical_formula_sum     'C16 H15 Br N2 O4'
_chemical_formula_iupac     'C16 H15 Br N2 O4'
_chemical_formula_weight     379.18
_chemical_melting_point     ?
_symmetry_cell_setting     monoclinic
_symmetry_space_group_name_H-M     'P 21/n'
_symmetry_space_group_name_Hall     '-P 2yn'
loop_
    _symmetry_equiv_pos_as_xyz
    'x, y, z'
    '-x+1/2, y+1/2, -z+1/2'
    '-x, -y, -z'
    'x-1/2, -y-1/2, z-1/2'
_cell_length_a     8.1114(9)
_cell_length_b     10.8530(13)
_cell_length_c     18.222(2)
_cell_angle_alpha     90.00
_cell_angle_beta     94.399(6)
_cell_angle_gamma     90.00
_cell_volume     1599.4(3)
_cell_formula_units_Z     4
_cell_measurement_reflns_used     2053
_cell_measurement_theta_min     2.19
_cell_measurement_theta_max     26.00
_cell_measurement_temperature     296(2)
_exptl_crystal_description     block
_exptl_crystal_colour     colourless
_exptl_crystal_size_max     0.30
_exptl_crystal_size_mid     0.25
_exptl_crystal_size_min     0.25
_exptl_crystal_density_diffrn     1.575
_exptl_crystal_density_meas     ?
_exptl_crystal_density_method     'not measured'
_exptl_crystal_F_000     768
_exptl_absorpt_coefficient_mu     2.592
_exptl_absorpt_correction_type     multi-scan
_exptl_absorpt_process_details     '(SADABS; Bruker, 2008)'
_exptl_absorpt_correction_T_min     0.464
_exptl_absorpt_correction_T_max     0.523
_exptl_special_details     ?
_diffrn_ambient_temperature     296(2)
_diffrn_radiation_type     MoK\a
_diffrn_radiation_wavelength     0.71073
_diffrn_radiation_source     'fine-focus sealed tube'
_diffrn_radiation_monochromator     graphite
_diffrn_measurement_device_type     'Bruker SMART APEXII CCD'
_diffrn_measurement_method     '\w and \f scans'
_diffrn_detector_area_resol_mean     ?
_diffrn_reflns_number     12198
_diffrn_reflns_av_R_equivalents     0.0473
_diffrn_reflns_av_sigmaI/netI     0.0494
_diffrn_reflns_theta_min     2.19
_diffrn_reflns_theta_max     26.00
_diffrn_reflns_theta_full     26.00
_diffrn_measured_fraction_theta_max     0.999
_diffrn_measured_fraction_theta_full     0.999
_diffrn_reflns_limit_h_min     -10
_diffrn_reflns_limit_h_max     10
_diffrn_reflns_limit_k_min     -12
_diffrn_reflns_limit_k_max     13
_diffrn_reflns_limit_l_min     -19
_diffrn_reflns_limit_l_max     22
_diffrn_standards_number     ?
_diffrn_standards_interval_count     ?
_diffrn_standards_interval_time     ?
_diffrn_standards_decay_%     ?
_refine_special_details
;
Refinement of <i>F</i>^2^ against ALL reflections. The weighted <i>R</i>-factor
<i>wR</i> and goodness of fit <i>S</i> are based on <i>F</i>^2^, conventional
<i>R</i>-factors <i>R</i> are based on <i>F</i>, with <i>F</i> set to zero for
negative <i>F</i>^2^. The threshold expression of <i>F</i>^2^ >
\s(<i>F</i>^2^) is used only for calculating <i>R</i>-factors(gt) <i>etc</i>.
and is not relevant to the choice of reflections for refinement.
<i>R</i>-factors based on <i>F</i>^2^ are statistically about twice as large
as those based on <i>F</i>, and <i>R</i>- factors based on ALL data will be
even larger.
;
_reflns_number_total     3130
_reflns_number_gt     2053
_reflns_threshold_expression     I>2sigma(I)
_refine_ls_structure_factor_coef     Fsqd
_refine_ls_matrix_type     full
_refine_ls_R_factor_all     0.0790
_refine_ls_R_factor_gt     0.0390
_refine_ls_wR_factor_gt     0.0888
_refine_ls_wR_factor_ref     0.1008
_refine_ls_goodness_of_fit_ref     1.042
_refine_ls_restrained_S_all     1.043
_refine_ls_number_reflns     3130
_refine_ls_number_parameters     218
_refine_ls_number_restraints     4
_refine_ls_hydrogen_treatment     mixed
_refine_ls_weighting_scheme     calc
_refine_ls_weighting_details
         'calc w=1/[\s^2^(Fo^2^)+(0.0470P)^2^+0.3202P] where P=(Fo^2^+2Fc^2^)/3'
_atom_sites_solution_hydrogens     geom
_atom_sites_solution_primary     direct
_atom_sites_solution_secondary     difmap
_refine_ls_shift/su_max     0.002
_refine_ls_shift/su_mean     0.000
_refine_diff_density_max     0.408
_refine_diff_density_min     -0.477
_refine_ls_extinction_method     none
_refine_ls_extinction_coef     ?
loop_
    _atom_type_symbol
    _atom_type_description
    _atom_type_scat_dispersion_real
    _atom_type_scat_dispersion_imag
    _atom_type_scat_source
    'C' 'C' 0.0033 0.0016
                         'International Tables Vol C Tables 4.2.6.8 and 6.1.1.4'
    'H' 'H' 0.0000 0.0000
                         'International Tables Vol C Tables 4.2.6.8 and 6.1.1.4'
    'N' 'N' 0.0061 0.0033
                         'International Tables Vol C Tables 4.2.6.8 and 6.1.1.4'
    'O' 'O' 0.0106 0.0060
                         'International Tables Vol C Tables 4.2.6.8 and 6.1.1.4'
    'Br' 'Br' -0.2901 2.4595
                         'International Tables Vol C Tables 4.2.6.8 and 6.1.1.4'
_computing_data_collection     'APEX2 (Bruker, 2008)'
_computing_cell_refinement     'SAINT (Bruker, 2008)'
_computing_data_reduction     'SAINT (Bruker, 2008)'
_computing_structure_solution     'SHELXS97 (Sheldrick, 2008)'
_computing_structure_refinement     'SHELXL97 (Sheldrick, 2008)'
_computing_molecular_graphics     'ORTEP-3 for Windows (Farrugia, 2012)'
_computing_publication_material
                            'SHELXL97 (Sheldrick, 2008) and PLATON (Spek, 2009)'
loop_
    _atom_site_type_symbol
    _atom_site_label
    _atom_site_fract_x
    _atom_site_fract_y
    _atom_site_fract_z
    _atom_site_U_iso_or_equiv
    _atom_site_adp_type
    _atom_site_calc_flag
    _atom_site_refinement_flags
    _atom_site_occupancy
    _atom_site_symmetry_multiplicity
    _atom_site_disorder_assembly
    _atom_site_disorder_group
    C C5 0.6240(3) 0.6938(2) 0.54373(14) 0.0310(6) Uani d . 1 1 . .
    H H5 0.5953 0.7167 0.4952 0.037 Uiso calc R 1 1 . .
    C C4 0.5278(3) 0.6093(3) 0.57717(15) 0.0359(7) Uani d . 1 1 . .
    H H4 0.4339 0.5763 0.5520 0.043 Uiso calc R 1 1 . .
    C C3 0.5733(4) 0.5744(3) 0.64890(16) 0.0394(7) Uani d . 1 1 . .
    C C2 0.7093(3) 0.6247(3) 0.68770(15) 0.0386(7) Uani d . 1 1 . .
    H H2 0.7379 0.6011 0.7361 0.046 Uiso calc R 1 1 . .
    C C1 0.8019(3) 0.7104(3) 0.65351(14) 0.0359(7) Uani d . 1 1 . .
    H H1 0.8930 0.7458 0.6796 0.043 Uiso calc R 1 1 . .
    C C6 0.7628(3) 0.7455(2) 0.58089(13) 0.0279(6) Uani d . 1 1 . .
    C C7 0.8703(3) 0.8371(2) 0.54267(14) 0.0297(6) Uani d . 1 1 . .
    H H7 0.9625 0.8614 0.5776 0.036 Uiso calc R 1 1 . .
    C C8 0.9402(3) 0.7776(2) 0.47729(14) 0.0305(6) Uani d . 1 1 . .
    C C9 1.0663(3) 0.6799(3) 0.49073(17) 0.0384(7) Uani d . 1 1 A .
    C C10 1.1286(4) 0.6155(3) 0.42605(18) 0.0543(9) Uani d D 1 1 . .
    H H10A 1.2327 0.6526 0.4151 0.065 Uiso calc PR 0.791(7) 1 A 1
    H H10B 1.1504 0.5300 0.4391 0.065 Uiso calc PR 0.791(7) 1 A 1
    H H10C 1.0740 0.5360 0.4218 0.065 Uiso d PR 0.208(7) 1 B 2
    H H10D 1.2456 0.5997 0.4374 0.065 Uiso d PR 0.208(7) 1 B 2
    C C11 1.0137(6) 0.6194(4) 0.3590(2) 0.0529(13) Uani d PD 0.791(7) 1 A 1
    H H11A 0.9204 0.5658 0.3657 0.063 Uiso calc PR 0.791(7) 1 A 1
    H H11B 1.0699 0.5882 0.3177 0.063 Uiso calc PR 0.791(7) 1 A 1
    C C11' 1.1058(18) 0.6734(16) 0.3518(6) 0.0529(13) Uani d PD 0.208(7) 1 A 2
    H H11C 1.1024 0.6091 0.3147 0.063 Uiso calc PR 0.208(7) 1 B 2
    H H11D 1.2005 0.7254 0.3445 0.063 Uiso calc PR 0.208(7) 1 B 2
    C C12 0.9494(4) 0.7503(3) 0.34074(15) 0.0441(8) Uani d D 1 1 . .
    H H12A 1.0366 0.7993 0.3216 0.053 Uiso calc PR 0.791(7) 1 A 1
    H H12B 0.8578 0.7463 0.3034 0.053 Uiso calc PR 0.791(7) 1 A 1
    H H12C 0.9658 0.8145 0.3050 0.053 Uiso d PR 0.208(7) 1 B 2
    H H12D 0.8621 0.6967 0.3201 0.053 Uiso d PR 0.208(7) 1 B 2
    C C13 0.8943(3) 0.8086(2) 0.40842(15) 0.0331(6) Uani d . 1 1 A .
    C C14 0.7371(3) 0.9798(2) 0.44461(15) 0.0314(6) Uani d . 1 1 A .
    C C15 0.7778(3) 0.9516(2) 0.51749(14) 0.0296(6) Uani d . 1 1 . .
    C C16 0.6219(5) 1.1042(4) 0.33983(17) 0.0643(10) Uani d . 1 1 . .
    H H16A 0.7247 1.1215 0.3191 0.096 Uiso calc R 1 1 . .
    H H16B 0.5510 1.1749 0.3342 0.096 Uiso calc R 1 1 . .
    H H16C 0.5694 1.0351 0.3149 0.096 Uiso calc R 1 1 . .
    N N1 0.7303(3) 1.0296(2) 0.57208(14) 0.0391(6) Uani d . 1 1 . .
    N N2 0.6532(3) 1.0757(2) 0.41753(13) 0.0413(6) Uani d D 1 1 . .
    O O1 0.7851(2) 0.90458(17) 0.39070(10) 0.0401(5) Uani d . 1 1 . .
    O O2 1.1199(2) 0.6558(2) 0.55357(12) 0.0550(6) Uani d . 1 1 . .
    O O3 0.6431(3) 1.12423(18) 0.55655(11) 0.0497(6) Uani d . 1 1 . .
    O O4 0.7744(3) 1.0045(2) 0.63710(12) 0.0555(6) Uani d . 1 1 . .
    Br Br1 0.44896(5) 0.45158(4) 0.69353(2) 0.0806(2) Uani d . 1 1 . .
    H H2A 0.616(4) 1.124(2) 0.4528(13) 0.058(10) Uiso d D 1 1 . .
loop_
    _atom_site_aniso_label
    _atom_site_aniso_U_11
    _atom_site_aniso_U_22
    _atom_site_aniso_U_33
    _atom_site_aniso_U_12
    _atom_site_aniso_U_13
    _atom_site_aniso_U_23
    C5 0.0327(15) 0.0365(16) 0.0231(14) 0.0076(13) -0.0023(11) 0.0015(12)
    C4 0.0264(15) 0.0419(17) 0.0391(18) 0.0027(13) -0.0004(12) -0.0038(14)
    C3 0.0394(17) 0.0393(17) 0.0411(18) 0.0045(14) 0.0135(14) 0.0076(14)
    C2 0.0438(18) 0.0467(18) 0.0254(15) 0.0066(15) 0.0031(13) 0.0056(13)
    C1 0.0355(16) 0.0449(17) 0.0265(16) 0.0022(14) -0.0034(12) -0.0029(13)
    C6 0.0324(15) 0.0278(14) 0.0235(14) 0.0050(12) 0.0017(11) -0.0006(11)
    C7 0.0284(14) 0.0322(15) 0.0276(15) -0.0010(12) -0.0036(11) -0.0012(12)
    C8 0.0284(14) 0.0301(15) 0.0335(16) 0.0001(12) 0.0044(12) 0.0002(12)
    C9 0.0311(15) 0.0361(17) 0.049(2) 0.0002(13) 0.0076(14) 0.0054(15)
    C10 0.058(2) 0.046(2) 0.060(2) 0.0154(17) 0.0153(18) -0.0003(17)
    C11 0.051(3) 0.053(3) 0.054(2) 0.014(2) 0.004(2) -0.015(2)
    C11' 0.051(3) 0.053(3) 0.054(2) 0.014(2) 0.004(2) -0.015(2)
    C12 0.0520(19) 0.0428(18) 0.0384(18) 0.0071(15) 0.0094(14) -0.0051(14)
    C13 0.0334(15) 0.0300(15) 0.0363(17) 0.0019(13) 0.0063(12) -0.0008(13)
    C14 0.0324(15) 0.0282(15) 0.0344(17) 0.0013(13) 0.0069(12) 0.0002(13)
    C15 0.0364(15) 0.0252(14) 0.0275(16) -0.0003(12) 0.0042(12) -0.0021(12)
    C16 0.082(3) 0.073(2) 0.038(2) 0.035(2) 0.0092(17) 0.0189(18)
    N1 0.0488(15) 0.0331(15) 0.0356(16) -0.0028(12) 0.0041(12) -0.0048(12)
    N2 0.0505(15) 0.0375(15) 0.0365(15) 0.0126(12) 0.0082(12) 0.0085(12)
    O1 0.0508(12) 0.0419(11) 0.0278(10) 0.0177(10) 0.0041(9) 0.0000(9)
    O2 0.0472(13) 0.0663(15) 0.0507(15) 0.0186(11) -0.0005(11) 0.0140(12)
    O3 0.0660(15) 0.0338(12) 0.0497(13) 0.0142(11) 0.0072(11) -0.0046(10)
    O4 0.0869(17) 0.0503(13) 0.0282(13) 0.0066(12) -0.0027(11) -0.0077(10)
    Br1 0.0731(3) 0.0910(4) 0.0789(3) -0.0277(2) 0.0142(2) 0.0337(2)
_geom_special_details
;
All e.s.d.'s (except the e.s.d. in the dihedral angle between two l.s. planes)
are estimated using the full covariance matrix. The cell e.s.d.'s are taken
into account individually in the estimation of e.s.d.'s in distances, angles
and torsion angles; correlations between e.s.d.'s in cell parameters are only
used when they are defined by crystal symmetry. An approximate (isotropic)
treatment of cell e.s.d.'s is used for estimating e.s.d.'s involving l.s.
planes.
;
loop_
    _geom_bond_atom_site_label_1
    _geom_bond_atom_site_label_2
    _geom_bond_site_symmetry_2
    _geom_bond_distance
    _geom_bond_publ_flag
    C5 C4 . 1.376(4) ?
    C5 C6 . 1.387(3) ?
    C5 H5 . 0.9300 ?
    C4 C3 . 1.384(4) ?
    C4 H4 . 0.9300 ?
    C3 C2 . 1.376(4) ?
    C3 Br1 . 1.893(3) ?
    C2 C1 . 1.375(4) ?
    C2 H2 . 0.9300 ?
    C1 C6 . 1.390(3) ?
    C1 H1 . 0.9300 ?
    C6 C7 . 1.526(4) ?
    C7 C8 . 1.504(4) ?
    C7 C15 . 1.504(4) ?
    C7 H7 . 0.9800 ?
    C8 C13 . 1.325(4) ?
    C8 C9 . 1.480(4) ?
    C9 O2 . 1.222(3) ?
    C9 C10 . 1.492(4) ?
    C10 C11 . 1.480(5) ?
    C10 C11' . 1.491(9) ?
    C10 H10A . 0.9700 ?
    C10 H10B . 0.9700 ?
    C10 H10C . 0.9700 ?
    C10 H10D . 0.9700 ?
    C11 C12 . 1.541(5) ?
    C11 H11A . 0.9700 ?
    C11 H11B . 0.9700 ?
    C11' C12 . 1.519(9) ?
    C11' H11C . 0.9700 ?
    C11' H11D . 0.9700 ?
    C12 C13 . 1.485(4) ?
    C12 H12A . 0.9700 ?
    C12 H12B . 0.9700 ?
    C12 H12C . 0.9700 ?
    C12 H12D . 0.9700 ?
    C13 O1 . 1.389(3) ?
    C14 N2 . 1.318(3) ?
    C14 O1 . 1.357(3) ?
    C14 C15 . 1.378(4) ?
    C15 N1 . 1.383(3) ?
    C16 N2 . 1.452(4) ?
    C16 H16A . 0.9600 ?
    C16 H16B . 0.9600 ?
    C16 H16C . 0.9600 ?
    N1 O4 . 1.241(3) ?
    N1 O3 . 1.267(3) ?
    N2 H2A . 0.897(10) ?
loop_
    _geom_angle_atom_site_label_1
    _geom_angle_atom_site_label_2
    _geom_angle_atom_site_label_3
    _geom_angle_site_symmetry_1
    _geom_angle_site_symmetry_3
    _geom_angle
    _geom_angle_publ_flag
    C4 C5 C6 . . 121.3(2) ?
    C4 C5 H5 . . 119.3 ?
    C6 C5 H5 . . 119.3 ?
    C5 C4 C3 . . 118.8(3) ?
    C5 C4 H4 . . 120.6 ?
    C3 C4 H4 . . 120.6 ?
    C2 C3 C4 . . 121.5(3) ?
    C2 C3 Br1 . . 119.4(2) ?
    C4 C3 Br1 . . 119.1(2) ?
    C3 C2 C1 . . 118.7(3) ?
    C3 C2 H2 . . 120.7 ?
    C1 C2 H2 . . 120.7 ?
    C2 C1 C6 . . 121.6(3) ?
    C2 C1 H1 . . 119.2 ?
    C6 C1 H1 . . 119.2 ?
    C5 C6 C1 . . 118.2(2) ?
    C5 C6 C7 . . 120.8(2) ?
    C1 C6 C7 . . 121.1(2) ?
    C8 C7 C15 . . 108.8(2) ?
    C8 C7 C6 . . 110.2(2) ?
    C15 C7 C6 . . 112.9(2) ?
    C8 C7 H7 . . 108.3 ?
    C15 C7 H7 . . 108.3 ?
    C6 C7 H7 . . 108.3 ?
    C13 C8 C9 . . 118.7(2) ?
    C13 C8 C7 . . 123.0(2) ?
    C9 C8 C7 . . 118.3(2) ?
    O2 C9 C8 . . 120.0(3) ?
    O2 C9 C10 . . 121.5(3) ?
    C8 C9 C10 . . 118.5(3) ?
    C11 C10 C9 . . 114.1(3) ?
    C11' C10 C9 . . 119.6(6) ?
    C11 C10 H10A . . 108.7 ?
    C11' C10 H10A . . 71.8 ?
    C9 C10 H10A . . 108.7 ?
    C11 C10 H10B . . 108.7 ?
    C11' C10 H10B . . 129.3 ?
    C9 C10 H10B . . 108.7 ?
    H10A C10 H10B . . 107.6 ?
    C11 C10 H10C . . 72.8 ?
    C11' C10 H10C . . 106.1 ?
    C9 C10 H10C . . 107.4 ?
    H10A C10 H10C . . 138.8 ?
    C11 C10 H10D . . 136.4 ?
    C11' C10 H10D . . 108.6 ?
    C9 C10 H10D . . 107.5 ?
    H10B C10 H10D . . 67.9 ?
    H10C C10 H10D . . 107.1 ?
    C10 C11 C12 . . 112.7(3) ?
    C12 C11 H10C . . 143.2 ?
    C10 C11 H11A . . 109.0 ?
    C12 C11 H11A . . 109.0 ?
    H10C C11 H11A . . 75.8 ?
    C10 C11 H11B . . 109.0 ?
    C12 C11 H11B . . 109.0 ?
    H10C C11 H11B . . 103.5 ?
    H11A C11 H11B . . 107.8 ?
    C10 C11' C12 . . 113.3(7) ?
    C10 C11' H11C . . 108.9 ?
    C12 C11' H11C . . 108.9 ?
    C10 C11' H11D . . 108.9 ?
    C12 C11' H11D . . 108.9 ?
    H11C C11' H11D . . 107.7 ?
    C13 C12 C11' . . 115.2(5) ?
    C13 C12 C11 . . 109.4(3) ?
    C13 C12 H12A . . 109.8 ?
    C11' C12 H12A . . 74.0 ?
    C11 C12 H12A . . 109.8 ?
    C13 C12 H12B . . 109.8 ?
    C11' C12 H12B . . 131.0 ?
    C11 C12 H12B . . 109.8 ?
    H12A C12 H12B . . 108.2 ?
    C13 C12 H12C . . 108.5 ?
    C11' C12 H12C . . 109.1 ?
    C11 C12 H12C . . 138.2 ?
    H12B C12 H12C . . 72.4 ?
    C13 C12 H12D . . 108.7 ?
    C11' C12 H12D . . 107.4 ?
    C11 C12 H12D . . 75.9 ?
    H12A C12 H12D . . 136.0 ?
    H12C C12 H12D . . 107.6 ?
    C8 C13 O1 . . 122.6(2) ?
    C8 C13 C12 . . 126.7(3) ?
    O1 C13 C12 . . 110.7(2) ?
    N2 C14 O1 . . 111.9(2) ?
    N2 C14 C15 . . 128.0(2) ?
    O1 C14 C15 . . 120.2(2) ?
    C14 C15 N1 . . 119.8(2) ?
    C14 C15 C7 . . 123.7(2) ?
    N1 C15 C7 . . 116.5(2) ?
    N2 C16 H16A . . 109.5 ?
    N2 C16 H16B . . 109.5 ?
    H16A C16 H16B . . 109.5 ?
    N2 C16 H16C . . 109.5 ?
    H16A C16 H16C . . 109.5 ?
    H16B C16 H16C . . 109.5 ?
    O4 N1 O3 . . 120.4(2) ?
    O4 N1 C15 . . 118.4(2) ?
    O3 N1 C15 . . 121.2(2) ?
    C14 N2 C16 . . 125.4(3) ?
    C14 N2 H2A . . 112(2) ?
    C16 N2 H2A . . 122(2) ?
    C14 O1 C13 . . 119.7(2) ?
loop_
    _geom_torsion_atom_site_label_1
    _geom_torsion_atom_site_label_2
    _geom_torsion_atom_site_label_3
    _geom_torsion_atom_site_label_4
    _geom_torsion_site_symmetry_1
    _geom_torsion_site_symmetry_2
    _geom_torsion_site_symmetry_3
    _geom_torsion_site_symmetry_4
    _geom_torsion
    _geom_torsion_publ_flag
    C6 C5 C4 C3 . . . . -1.1(4) ?
    C5 C4 C3 C2 . . . . 1.8(4) ?
    C5 C4 C3 Br1 . . . . -176.51(19) ?
    C4 C3 C2 C1 . . . . -0.7(4) ?
    Br1 C3 C2 C1 . . . . 177.6(2) ?
    C3 C2 C1 C6 . . . . -1.0(4) ?
    C4 C5 C6 C1 . . . . -0.6(4) ?
    C4 C5 C6 C7 . . . . 178.8(2) ?
    C2 C1 C6 C5 . . . . 1.7(4) ?
    C2 C1 C6 C7 . . . . -177.7(2) ?
    C5 C6 C7 C8 . . . . -60.6(3) ?
    C1 C6 C7 C8 . . . . 118.7(3) ?
    C5 C6 C7 C15 . . . . 61.2(3) ?
    C1 C6 C7 C15 . . . . -119.4(3) ?
    C15 C7 C8 C13 . . . . -13.3(3) ?
    C6 C7 C8 C13 . . . . 110.9(3) ?
    C15 C7 C8 C9 . . . . 166.7(2) ?
    C6 C7 C8 C9 . . . . -69.1(3) ?
    C13 C8 C9 O2 . . . . 174.6(3) ?
    C7 C8 C9 O2 . . . . -5.4(4) ?
    C13 C8 C9 C10 . . . . -3.6(4) ?
    C7 C8 C9 C10 . . . . 176.4(2) ?
    O2 C9 C10 C11 . . . . 158.4(3) ?
    C8 C9 C10 C11 . . . . -23.5(4) ?
    O2 C9 C10 C11' . . . . -159.3(9) ?
    C8 C9 C10 C11' . . . . 18.8(9) ?
    C11' C10 C11 C12 . . . . -58.5(7) ?
    C9 C10 C11 C12 . . . . 49.3(5) ?
    C11 C10 C11' C12 . . . . 60.3(9) ?
    C9 C10 C11' C12 . . . . -31.7(17) ?
    C10 C11' C12 C13 . . . . 30.1(16) ?
    C10 C11' C12 C11 . . . . -58.9(8) ?
    C10 C11 C12 C13 . . . . -47.2(4) ?
    C10 C11 C12 C11' . . . . 59.3(8) ?
    C9 C8 C13 O1 . . . . -175.7(2) ?
    C7 C8 C13 O1 . . . . 4.3(4) ?
    C9 C8 C13 C12 . . . . 3.7(4) ?
    C7 C8 C13 C12 . . . . -176.3(3) ?
    C11' C12 C13 C8 . . . . -17.8(9) ?
    C11 C12 C13 C8 . . . . 21.6(4) ?
    C11' C12 C13 O1 . . . . 161.7(8) ?
    C11 C12 C13 O1 . . . . -158.9(3) ?
    N2 C14 C15 N1 . . . . -0.6(4) ?
    O1 C14 C15 N1 . . . . 179.2(2) ?
    N2 C14 C15 C7 . . . . 178.1(3) ?
    O1 C14 C15 C7 . . . . -2.1(4) ?
    C8 C7 C15 C14 . . . . 12.3(3) ?
    C6 C7 C15 C14 . . . . -110.3(3) ?
    C8 C7 C15 N1 . . . . -168.9(2) ?
    C6 C7 C15 N1 . . . . 68.4(3) ?
    C14 C15 N1 O4 . . . . -177.1(2) ?
    C7 C15 N1 O4 . . . . 4.1(4) ?
    C14 C15 N1 O3 . . . . 3.3(4) ?
    C7 C15 N1 O3 . . . . -175.6(2) ?
    O1 C14 N2 C16 . . . . -3.4(4) ?
    C15 C14 N2 C16 . . . . 176.4(3) ?
    N2 C14 O1 C13 . . . . 170.9(2) ?
    C15 C14 O1 C13 . . . . -8.9(4) ?
    C8 C13 O1 C14 . . . . 8.0(4) ?
    C12 C13 O1 C14 . . . . -171.5(2) ?
loop_
    _geom_hbond_atom_site_label_D
    _geom_hbond_atom_site_label_H
    _geom_hbond_atom_site_label_A
    _geom_hbond_site_symmetry_A
    _geom_hbond_distance_DH
    _geom_hbond_distance_HA
    _geom_hbond_distance_DA
    _geom_hbond_angle_DHA
    N2 H2A O3 . 0.90(2) 1.89(2) 2.595(3) 134(2)
    C2 H2 O4 2_646 0.93 2.55 3.442(4) 162
    C10 H10B Cg1 3_766 0.97 2.77 3.527(3) 136
    C16 H16B Cg1 3_676 0.96 2.73 3.606(4) 153
_iucr_refine_instructions_details
;
TITL NAREN3 in P2(1)/n
CELL  0.71073   8.1114  10.8530  18.2218   90.000   94.399   90.000
ZERR     4.00   0.0009   0.0013   0.0020    0.000    0.006    0.000
LATT   1
SYMM  1/2 - X, 1/2 + Y, 1/2 - Z
SFAC  C    H    N    O    BR
UNIT  64   60   8    16   4
MERG   2
OMIT    -2.00  52.00
SUMP 1.00 0.001 1. 2. 1. 3.
SADI 0.01 C10 C11 C10 C11'
SADI 0.01 C12 C11 C12 C11'
EADP C11 C11'
DFIX 0.90 0.01 N2 H2A
FMAP   2
PLAN   20
SIZE     0.25   0.25   0.30
ACTA
BOND   $H
CONF
L.S.  12
WGHT      0.0470      0.3202
FVAR       0.12945   0.79150   0.20831
C5    1    0.623868    0.693856    0.543675    11.00000    0.03240    0.03621 =
         0.02364    0.00132   -0.00255    0.00700
AFIX  43
H5    2    0.595198    0.716825    0.495202    11.00000   -1.20000
AFIX   0
C4    1    0.527651    0.609308    0.577122    11.00000    0.02701    0.04195 =
         0.03952   -0.00368   -0.00051    0.00305
AFIX  43
H4    2    0.433796    0.576234    0.551972    11.00000   -1.20000
AFIX   0
C3    1    0.573247    0.574483    0.648861    11.00000    0.03985    0.04050 =
         0.04077    0.00818    0.01361    0.00496
C2    1    0.709279    0.624625    0.687785    11.00000    0.04385    0.04811 =
         0.02581    0.00638    0.00346    0.00728
AFIX  43
H2    2    0.737876    0.601011    0.736153    11.00000   -1.20000
AFIX   0
C1    1    0.802064    0.710523    0.653510    11.00000    0.03652    0.04574 =
         0.02608   -0.00288   -0.00332    0.00246
AFIX  43
H1    2    0.893100    0.745958    0.679571    11.00000   -1.20000
AFIX   0
C6    1    0.762785    0.745476    0.580866    11.00000    0.03284    0.02849 =
         0.02389   -0.00063    0.00182    0.00557
C7    1    0.870392    0.837096    0.542645    11.00000    0.02836    0.03243 =
         0.02806   -0.00053   -0.00333   -0.00049
AFIX  13
H7    2    0.962615    0.861390    0.577538    11.00000   -1.20000
AFIX   0
C8    1    0.940282    0.777584    0.477287    11.00000    0.02878    0.03043 =
         0.03435   -0.00001    0.00428    0.00023
C9    1    1.066259    0.679895    0.490739    11.00000    0.03103    0.03612 =
         0.04933    0.00600    0.00711    0.00099
C10   1    1.128983    0.615580    0.426033    11.00000    0.05826    0.04692 =
         0.05997   -0.00048    0.01534    0.01615
PART    1
AFIX  23
H10A  2    1.232912    0.652957    0.415075    21.00000   -1.20000
H10B  2    1.151037    0.530176    0.439051    21.00000   -1.20000
PART    2
H10C  2    1.074314    0.536131    0.421758    31.00000   -1.20000
H10D  2    1.245893    0.599834    0.437332    31.00000   -1.20000
AFIX   0
PART    1
C11   1    1.013848    0.619383    0.358927    21.00000    0.05252    0.05194 =
         0.05474   -0.01412    0.00401    0.01244
AFIX  23
H11A  2    0.920690    0.565620    0.365685    21.00000   -1.20000
H11B  2    1.070067    0.588231    0.317639    21.00000   -1.20000
AFIX   0
PART    2
C11'  1    1.105455    0.672679    0.351553    31.00000    0.05252    0.05194 =
         0.05474   -0.01412    0.00401    0.01244
AFIX  23
H11C  2    1.101016    0.607981    0.314728    31.00000   -1.20000
H11D  2    1.200289    0.724207    0.343826    31.00000   -1.20000
AFIX   0
PART    0
C12   1    0.949292    0.750178    0.340720    11.00000    0.05151    0.04332 =
         0.03806   -0.00507    0.00937    0.00713
PART    1
AFIX  23
H12A  2    1.036281    0.799197    0.321539    21.00000   -1.20000
H12B  2    0.857532    0.746053    0.303396    21.00000   -1.20000
PART    2
H12C  2    0.965705    0.814324    0.304935    31.00000   -1.20000
H12D  2    0.861987    0.696573    0.320050    31.00000   -1.20000
AFIX   0
PART    0
C13   1    0.894232    0.808593    0.408399    11.00000    0.03376    0.03057 =
         0.03563   -0.00044    0.00566    0.00188
C14   1    0.737079    0.979898    0.444531    11.00000    0.03266    0.02921 =
         0.03468    0.00046    0.00707    0.00132
C15   1    0.777714    0.951579    0.517480    11.00000    0.03666    0.02567 =
         0.02876   -0.00210    0.00440   -0.00031
C16   1    0.622056    1.104233    0.339924    11.00000    0.08259    0.07390 =
         0.03776    0.01922    0.00945    0.03613
AFIX 137
H16A  2    0.725029    1.120133    0.319003    11.00000   -1.50000
H16B  2    0.552635    1.175775    0.334303    11.00000   -1.50000
H16C  2    0.567855    1.035631    0.315109    11.00000   -1.50000
AFIX   0
N1    3    0.730333    1.029578    0.572047    11.00000    0.04864    0.03369 =
         0.03548   -0.00518    0.00419   -0.00228
N2    3    0.653241    1.075780    0.417485    11.00000    0.05118    0.03777 =
         0.03616    0.00884    0.00811    0.01261
O1    4    0.785137    0.904591    0.390688    11.00000    0.05067    0.04216 =
         0.02803    0.00020    0.00399    0.01752
O2    4    1.119867    0.655807    0.553539    11.00000    0.04728    0.06625 =
         0.05139    0.01444   -0.00046    0.01888
O3    4    0.643271    1.124258    0.556585    11.00000    0.06559    0.03455 =
         0.04968   -0.00508    0.00694    0.01399
O4    4    0.774380    1.004546    0.637020    11.00000    0.08676    0.05020 =
         0.02872   -0.00828   -0.00253    0.00675
BR1   5    0.448999    0.451557    0.693567    11.00000    0.07289    0.09100 =
         0.07888    0.03382    0.01416   -0.02768
H2A   2    0.616716    1.123753    0.452996    11.00000    0.05748
HKLF 4
;
