# Supplementary material for: 4-(4-Bromo­phen­yl)-2-methyl­amino-3-nitro-5,6,7,8-tetra­hydro-4H-chromen-5-one
Source: Acta Crystallogr Sect E Struct Rep Online. 2013 May 22;69(Pt 6):o931–2. doi: 10.1107/S1600536813012774 (PMC3685080; doi:10.1107/S1600536813012774)
Supplement: Supplementary file 2 [file e-69-0o931-Isup2.hkl]

#
# h,k,l, Fc-squared, Fo-squared, sigma(Fo-squared) and status flag
#
data_I
_shelx_title ' NAREN3 in P2(1)/n'
_shelx_refln_list_code          4
_shelx_F_calc_maximum      237.64
_exptl_crystal_F_000       768.00
_reflns_d_resolution_high  0.8107
 
loop_
 _symmetry_equiv_pos_as_xyz
 'x, y, z'
 '-x+1/2, y+1/2, -z+1/2'
 '-x, -y, -z'
 'x-1/2, -y-1/2, z-1/2'
 
_cell_length_a     8.1114
_cell_length_b    10.8530
_cell_length_c    18.2218
_cell_angle_alpha  90.000
_cell_angle_beta   94.399
_cell_angle_gamma  90.000
 
_shelx_F_squared_multiplier     1.000
 
loop_
 _refln_index_h
 _refln_index_k
 _refln_index_l
 _refln_F_squared_calc
 _refln_F_squared_meas
 _refln_F_squared_sigma
 _refln_observed_status
   2   0   0      478.73      414.41     16.38 o
   4   0   0      194.58      181.56      8.58 o
   6   0   0     1703.75     1672.74     40.18 o
   8   0   0        8.47       12.40     20.51 o
   1   1   0     8399.04     7744.20    208.83 o
   2   1   0      315.57      306.68     12.21 o
   3   1   0     5204.23     4867.70     77.05 o
   4   1   0     1589.60     1677.84     28.65 o
   5   1   0      267.10      220.76     10.05 o
   6   1   0        7.85       12.03      8.61 o
   7   1   0     1109.31     1161.11     30.60 o
   8   1   0       55.37       56.85     14.87 o
   9   1   0       68.03       31.64     17.29 o
   0   2   0     8219.72     8220.17    177.50 o
   1   2   0      709.52      660.79     11.65 o
   2   2   0       88.62      157.10     11.35 o
   3   2   0      767.03      680.46     12.75 o
   4   2   0     2627.30     2639.56     42.97 o
   5   2   0      373.74      357.56     16.74 o
   6   2   0      202.02      204.23     10.37 o
   7   2   0      685.99      670.68     29.06 o
   8   2   0       71.20       60.01     15.30 o
   9   2   0       14.66       -3.27     20.04 o
   1   3   0     4881.91     4865.72     85.34 o
   2   3   0     1493.83     1540.13     26.33 o
   3   3   0       72.54       67.13      6.07 o
   4   3   0     6661.34     6887.85    117.10 o
   5   3   0       34.29       48.15      6.92 o
   6   3   0     1912.11     2016.57     38.51 o
   7   3   0      160.97      158.05     18.02 o
   8   3   0       82.07       92.80     28.95 o
   9   3   0      157.81      163.76     22.36 o
   0   4   0       37.59       27.80      7.08 o
   1   4   0     1560.40     1536.19     26.40 o
   2   4   0      260.65      318.09     10.09 o
   3   4   0    11348.13    11718.89    191.08 o
   4   4   0     1503.00     1533.79     29.04 o
   5   4   0     1362.84     1439.20     28.42 o
   6   4   0     1081.95     1126.99     28.73 o
   7   4   0      227.48      278.23     39.25 o
   8   4   0      165.18      169.13     50.99 o
   9   4   0       26.90       29.02     21.65 o
   1   5   0      744.04      817.48     15.88 o
   2   5   0       81.64       63.95      5.89 o
   3   5   0      571.51      535.26     13.73 o
   4   5   0     1745.61     1673.82     32.53 o
   5   5   0     1475.86     1406.91     30.62 o
   6   5   0       54.50       81.68     18.15 o
   7   5   0      220.55      250.59     30.78 o
   8   5   0      151.14      150.46     32.54 o
   9   5   0        0.11       19.35     40.61 o
   0   6   0      592.02      652.78     18.67 o
   1   6   0      238.56      227.66      8.71 o
   2   6   0      654.57      620.38     14.26 o
   3   6   0      902.76      879.67     18.59 o
   4   6   0      549.37      550.75     15.77 o
   5   6   0      487.14      506.22     22.93 o
   6   6   0      104.43       86.71     21.99 o
   7   6   0       46.10       68.95     15.68 o
   8   6   0       65.55       47.20     25.34 o
   1   7   0     1899.62     1971.34     37.21 o
   2   7   0     1367.24     1300.19     24.92 o
   3   7   0      341.39      381.47     14.00 o
   4   7   0      783.33      666.48     30.17 o
   5   7   0        7.26       -9.17     13.59 o
   6   7   0      150.28      186.53     22.72 o
   7   7   0        5.72        3.41     18.62 o
   8   7   0        3.39       14.34     24.83 o
   0   8   0       60.59       78.64     14.23 o
   1   8   0       25.26       27.81      8.17 o
   2   8   0     1071.14     1109.18     25.90 o
   3   8   0       36.23       20.78      9.38 o
   4   8   0      109.29       77.51     36.92 o
   5   8   0      366.49      376.60     28.94 o
   6   8   0        1.53      -13.08     14.64 o
   7   8   0       32.06       19.03     23.80 o
   1   9   0      396.73      417.66     16.47 o
   2   9   0       60.62       57.00     10.85 o
   3   9   0        7.29        9.69     21.29 o
   4   9   0        3.47      -10.00     14.75 o
   5   9   0        2.03       -7.24     17.16 o
   6   9   0        1.55       -7.49     15.93 o
   7   9   0        8.36        1.20     17.96 o
   0  10   0       42.61       62.12     19.71 o
   1  10   0      174.67      177.58     16.41 o
   2  10   0      129.45      151.47     14.92 o
   3  10   0        0.67       -0.21     15.54 o
   4  10   0       48.65       83.10     18.18 o
   5  10   0        9.94        5.67     17.93 o
   6  10   0       16.25       -8.22     17.17 o
   1  11   0       67.22       62.94     16.46 o
   2  11   0       12.88       22.52     16.64 o
   3  11   0      138.14      177.38     18.41 o
   4  11   0        9.71       -3.58     17.66 o
   5  11   0        0.47       -6.44     19.50 o
   0  12   0       48.81        7.17     25.09 o
   1  12   0        7.05       -2.35     17.92 o
   2  12   0        4.66       -7.10     19.21 o
   3  12   0        0.99       -0.07     20.49 o
   4  12   0        1.93        3.43     23.59 o
   1  13   0        0.23      -20.06     20.06 o
   2  13   0        0.04      -14.14     21.30 o
  -9   0   1      120.03       97.88     25.26 o
  -7   0   1       67.70       94.50     26.58 o
  -5   0   1     1262.13     1140.43     28.31 o
  -3   0   1     6774.14     6515.03    140.83 o
  -1   0   1        1.99       21.95      1.80 o
   1   0   1      595.41      544.81     21.41 o
   3   0   1    15077.07    14722.74    542.17 o
   5   0   1     1636.27     1438.12     34.19 o
   7   0   1      755.57      724.70     40.02 o
   9   0   1       20.09      -27.58     31.66 o
  -9   1   1        0.18      -16.48     16.48 o
  -8   1   1      411.56      379.46     18.36 o
  -7   1   1        0.07       13.35     12.20 o
  -6   1   1      863.06      860.11     17.22 o
  -5   1   1     1382.25     1414.75     25.45 o
  -4   1   1     5215.77     5325.45     92.23 o
  -3   1   1        4.88        9.20      2.93 o
  -2   1   1    10690.99    10449.85    163.54 o
  -1   1   1      102.61      139.49      4.02 o
   0   1   1     1259.81     1192.41     20.33 o
   1   1   1     5442.69     5030.99     85.17 o
   2   1   1    27396.38    26569.13    585.62 o
   3   1   1      166.15      159.87      5.60 o
   4   1   1     1672.95     1644.09     30.31 o
   5   1   1      660.78      694.54     16.32 o
   6   1   1     1002.82      969.16     21.85 o
   7   1   1        1.72        2.24     12.06 o
   8   1   1       10.31       -2.55     14.68 o
   9   1   1       20.91        7.55     17.21 o
  -9   2   1       52.28       27.70     19.82 o
  -8   2   1        1.71        9.62     14.51 o
  -7   2   1      760.81      751.28     20.53 o
  -6   2   1       12.06        7.95      7.15 o
  -5   2   1     1446.49     1415.88     23.54 o
  -4   2   1      257.14      242.89      7.00 o
  -3   2   1      964.87      891.91     14.81 o
  -2   2   1    56471.94    53443.83    935.01 o
  -1   2   1     4620.15     4630.36     81.02 o
   0   2   1      794.89      701.05     11.33 o
   1   2   1    15565.17    15672.94    255.62 o
   2   2   1     7085.06     7382.58    140.12 o
   3   2   1     2920.76     2805.12     45.09 o
   4   2   1      200.01      264.47      8.51 o
   5   2   1      248.91      215.55      9.09 o
   6   2   1       50.47       43.02      9.18 o
   7   2   1        1.22       12.36     15.43 o
   8   2   1       16.94        5.94     17.43 o
   9   2   1       19.60       22.76     20.63 o
  -9   3   1      169.65      166.35     22.31 o
  -8   3   1      138.05      121.23     19.99 o
  -7   3   1       76.06       62.87     12.03 o
  -6   3   1       28.37       19.66      8.37 o
  -5   3   1      518.46      499.15     13.18 o
  -4   3   1     3942.06     3779.91     57.18 o
  -3   3   1     1398.50     1289.20     22.83 o
  -2   3   1      493.23      509.08     10.77 o
  -1   3   1       44.34       61.42      7.68 o
   0   3   1     3412.16     3339.17     51.33 o
   1   3   1     6182.69     5881.87    103.04 o
   2   3   1     6093.05     5890.57    111.43 o
   3   3   1     5389.72     5361.43     91.48 o
   4   3   1      155.44      146.08      7.59 o
   5   3   1     1544.93     1630.12     28.70 o
   6   3   1      359.22      367.13     13.95 o
   7   3   1      233.27      228.17     18.23 o
   8   3   1        7.35       -3.37     17.82 o
   9   3   1       49.35       33.94     21.11 o
  -9   4   1       45.97       44.13     28.56 o
  -8   4   1       27.90       14.21     18.85 o
  -7   4   1       56.81       22.13     27.73 o
  -6   4   1      697.70      747.31     31.72 o
  -5   4   1      751.87      758.64     18.33 o
  -4   4   1      105.97      130.16      7.17 o
  -3   4   1     2586.83     2550.44     43.21 o
  -2   4   1     2725.37     2634.74     52.89 o
  -1   4   1       19.63       29.21      3.79 o
   0   4   1     7427.02     7750.26    118.38 o
   1   4   1      248.02      249.22      9.27 o
   2   4   1     4144.66     4379.08     72.36 o
   3   4   1     2507.14     2729.20     53.44 o
   4   4   1      157.64      186.59      8.60 o
   5   4   1       10.87       -0.52      8.36 o
   6   4   1      840.68      870.14     23.46 o
   7   4   1      108.28       93.68     17.14 o
   8   4   1       66.16       62.20     20.13 o
   9   4   1       23.39       -2.89     21.79 o
  -9   5   1        8.21       -9.93     26.28 o
  -8   5   1        2.52       -7.29     37.48 o
  -7   5   1       85.77       73.73     18.62 o
  -6   5   1       36.25       50.57     15.03 o
  -5   5   1     1297.61     1335.06     29.41 o
  -4   5   1     1424.19     1346.57     25.49 o
  -3   5   1     2652.97     2735.75     46.42 o
  -2   5   1     1074.51     1148.10     21.28 o
  -1   5   1     7644.37     7870.00    128.87 o
   0   5   1       89.86       93.63      4.80 o
   1   5   1       72.38       64.20      5.17 o
   2   5   1       13.36        4.66      5.27 o
   3   5   1       24.61       43.23      9.53 o
   4   5   1      278.61      296.37     11.09 o
   5   5   1      212.96      200.21     10.94 o
   6   5   1       61.77       52.21     18.88 o
   7   5   1      279.24      282.98     47.41 o
   8   5   1       74.57       51.33     20.40 o
   9   5   1        3.69      -38.75     39.97 o
  -8   6   1      222.53      268.63     40.61 o
  -7   6   1        0.80       -1.08     14.82 o
  -6   6   1        0.19      -20.27     20.27 o
  -5   6   1      375.42      413.52     30.17 o
  -4   6   1      978.40      987.94     22.02 o
  -3   6   1        2.37       -6.71      6.71 o
  -2   6   1     1435.86     1406.86     25.74 o
  -1   6   1      197.37      223.02      8.49 o
   0   6   1     1419.72     1435.77     23.98 o
   1   6   1     1984.16     2105.22     39.22 o
   2   6   1      828.34      785.05     17.80 o
   3   6   1       26.81       16.32      8.94 o
   4   6   1      188.36      173.78     12.40 o
   5   6   1       60.83       35.24     11.81 o
   6   6   1      242.12      244.84     27.50 o
   7   6   1      414.48      416.28     43.80 o
   8   6   1       41.67       -0.95     38.24 o
  -8   7   1        2.35       -1.02     19.31 o
  -7   7   1      356.94      325.07     28.19 o
  -6   7   1      313.55      369.57     34.06 o
  -5   7   1      163.48      159.29     25.01 o
  -4   7   1       57.21       21.11      9.49 o
  -3   7   1      884.46      942.90     24.90 o
  -2   7   1      127.42      139.43      8.27 o
  -1   7   1     2649.41     2672.62     48.90 o
   0   7   1      141.34      169.40      7.34 o
   1   7   1     1564.15     1650.22     33.22 o
   2   7   1       24.99       22.20      7.20 o
   3   7   1       69.03       65.32     11.73 o
   4   7   1       79.71      115.97     13.43 o
   5   7   1      424.67      395.38     26.21 o
   6   7   1      252.84      300.79     28.37 o
   7   7   1       19.85       17.47     16.47 o
   8   7   1       21.24       -9.06     43.48 o
  -8   8   1      150.38      145.63     21.99 o
  -7   8   1       39.98       33.23     23.45 o
  -6   8   1      113.75      118.37     15.69 o
  -5   8   1      120.85      150.07     16.25 o
  -4   8   1        0.33      -12.18     12.18 o
  -3   8   1       22.62       -2.07     11.50 o
  -2   8   1      241.85      246.50     11.37 o
  -1   8   1      104.75      127.29      9.86 o
   0   8   1      643.77      617.59     14.60 o
   1   8   1      583.29      573.50     19.59 o
   2   8   1      110.03      139.63     10.25 o
   3   8   1      217.60      236.82     12.27 o
   4   8   1        4.22      -18.60     18.60 o
   5   8   1      100.14      139.52     42.74 o
   6   8   1       22.56      -14.90     14.90 o
   7   8   1       72.48       88.74     30.95 o
  -7   9   1       30.47       47.80     21.90 o
  -6   9   1      403.26      398.14     44.15 o
  -5   9   1        2.63       -7.26     15.77 o
  -4   9   1      155.12      162.73     15.80 o
  -3   9   1      132.87      127.33     12.88 o
  -2   9   1        9.99       10.27     15.83 o
  -1   9   1       97.74       94.37     11.71 o
   0   9   1      130.34      123.13     13.30 o
   1   9   1      340.76      340.83     20.28 o
   2   9   1      160.10      137.32     15.11 o
   3   9   1        4.40       -8.52     14.46 o
   4   9   1      155.55      163.79     32.50 o
   5   9   1      431.37      405.41     51.91 o
   6   9   1       11.08        5.58     18.82 o
   7   9   1       46.56       36.64     19.49 o
  -6  10   1        5.88      -10.84     16.72 o
  -5  10   1       74.97       68.31     18.42 o
  -4  10   1       69.04       73.72     16.39 o
  -3  10   1       93.67       74.96     15.00 o
  -2  10   1       33.82       28.16     13.47 o
  -1  10   1       13.70       13.47     21.50 o
   0  10   1       30.42       54.52     13.92 o
   1  10   1       10.57       10.55     14.63 o
   2  10   1      154.64      143.99     15.00 o
   3  10   1      316.42      310.73     19.54 o
   4  10   1       91.43       77.06     17.12 o
   5  10   1      109.84      133.64     22.99 o
   6  10   1       50.74       11.45     22.16 o
  -5  11   1       22.30        2.19     43.55 o
  -4  11   1       68.95       44.96     23.61 o
  -3  11   1        7.07        1.54     16.11 o
  -2  11   1      145.10      129.53     18.53 o
  -1  11   1       20.52       39.13     16.05 o
   0  11   1        0.90        1.59     15.41 o
   1  11   1        0.82       -1.60     15.90 o
   2  11   1       21.41        1.59     16.79 o
   3  11   1       12.67       17.45     16.71 o
   4  11   1       70.67       49.30     21.62 o
   5  11   1       12.25       -7.04     20.10 o
  -4  12   1       15.55       17.92     29.27 o
  -3  12   1       86.10       84.37     21.18 o
  -2  12   1        9.87       -0.62     18.28 o
  -1  12   1       54.36       17.32     18.16 o
   0  12   1       53.82       36.58     18.37 o
   1  12   1       10.97        1.67     18.10 o
   2  12   1        4.53      -10.86     19.79 o
   3  12   1        2.94      -20.38     20.38 o
   4  12   1       32.71       55.89     23.30 o
  -2  13   1        1.08      -16.64     35.84 o
  -1  13   1       10.92        3.27     20.48 o
   0  13   1       11.33       10.28     20.26 o
   1  13   1       53.85       45.02     21.07 o
   2  13   1      154.40      149.37     23.73 o
 -10   0   2        4.16      -25.50     25.50 o
  -8   0   2      247.64      267.41     28.67 o
  -6   0   2      430.96      401.06     19.85 o
  -4   0   2     3574.82     3131.87     68.94 o
  -2   0   2    14219.93    12744.50    251.69 o
   0   0   2     7839.44     7786.33    147.01 o
   2   0   2     2946.61     2730.44    103.34 o
   4   0   2      547.00      583.03     16.42 o
   6   0   2      183.91      186.20     17.07 o
   8   0   2     1006.94      967.13     70.78 o
  -9   1   2       62.43       54.79     17.09 o
  -8   1   2       40.26       46.10     14.55 o
  -7   1   2       29.28       47.48     10.79 o
  -6   1   2      359.20      405.27     11.96 o
  -5   1   2      670.20      651.38     13.55 o
  -4   1   2      114.51      120.50      4.92 o
  -3   1   2      854.79      849.23     13.45 o
  -2   1   2     1904.17     1863.61     30.68 o
  -1   1   2     6286.27     6148.92     82.71 o
   0   1   2       34.04       37.47      1.10 o
   1   1   2    11002.34    10416.38    171.50 o
   2   1   2     2977.83     3092.24     53.68 o
   3   1   2       30.19       63.30      9.92 o
   4   1   2      105.72      104.49      6.26 o
   5   1   2     1068.01     1074.97     22.23 o
   6   1   2      108.76       95.25      9.33 o
   7   1   2      367.62      348.00     16.33 o
   8   1   2       20.12       12.65     15.03 o
   9   1   2      108.85      129.67     21.00 o
  -9   2   2        3.69       -4.79     19.39 o
  -8   2   2       19.90       15.24     14.56 o
  -7   2   2      122.00      143.20     11.68 o
  -6   2   2       65.49       68.40      7.67 o
  -5   2   2     1011.02     1020.34     17.26 o
  -4   2   2      742.97      688.55     12.26 o
  -3   2   2     1598.21     1628.85     27.51 o
  -2   2   2    22149.33    21156.26    338.27 o
  -1   2   2     2916.98     2707.99     38.65 o
   0   2   2     7140.51     7265.70    111.04 o
   1   2   2     5061.17     4860.33     85.31 o
   2   2   2     1046.27      972.91     17.96 o
   3   2   2      788.65      725.08     13.66 o
   4   2   2     3678.06     3763.64     66.26 o
   5   2   2      917.02      935.29     20.50 o
   6   2   2      373.89      350.75     12.97 o
   7   2   2       40.89       39.22     13.08 o
   8   2   2      281.05      261.35     20.65 o
   9   2   2       24.15       21.74     20.53 o
  -9   3   2       24.59        6.56     23.37 o
  -8   3   2       14.41      -17.43     17.43 o
  -7   3   2        7.52        5.80     11.47 o
  -6   3   2      694.22      745.54     21.05 o
  -5   3   2      903.09      914.48     16.28 o
  -4   3   2      435.37      477.96     10.86 o
  -3   3   2      549.07      560.59     11.09 o
  -2   3   2     5319.45     5258.82     92.13 o
  -1   3   2    13136.47    12857.13    195.78 o
   0   3   2     2913.85     2893.30     44.68 o
   1   3   2      384.62      378.88     10.87 o
   2   3   2      936.66      806.74     17.77 o
   3   3   2      284.33      269.19      8.88 o
   4   3   2     1922.61     2001.33     36.28 o
   5   3   2     1429.06     1434.73     31.57 o
   6   3   2      304.05      296.39     18.45 o
   7   3   2      109.35       98.67     16.81 o
   8   3   2       29.61       -0.79     18.18 o
   9   3   2        3.24        0.26     21.17 o
  -9   4   2      124.78      119.67     27.50 o
  -8   4   2      195.69      210.21     40.42 o
  -7   4   2       69.33      114.93     14.46 o
  -6   4   2      453.18      443.27     17.11 o
  -5   4   2      732.62      723.49     15.31 o
  -4   4   2     2047.18     2186.69     37.92 o
  -3   4   2        1.27       13.90      6.30 o
  -2   4   2     3312.68     3223.80     53.72 o
  -1   4   2      457.09      407.50      9.26 o
   0   4   2     1318.46     1315.27     21.30 o
   1   4   2     1681.61     1713.44     31.33 o
   2   4   2      432.48      436.16     10.44 o
   3   4   2      440.05      386.57     11.80 o
   4   4   2      424.99      388.68     12.52 o
   5   4   2      996.29     1010.05     22.33 o
   6   4   2      154.74      153.17     16.87 o
   7   4   2       88.32       99.58     17.50 o
   8   4   2       43.64       33.63     27.78 o
   9   4   2       20.54        8.73     50.91 o
  -9   5   2        6.10      -12.95     23.47 o
  -8   5   2       93.69      128.80     47.92 o
  -7   5   2       98.64       94.45     14.76 o
  -6   5   2     1128.14     1185.45     66.14 o
  -5   5   2      100.88       93.10      9.16 o
  -4   5   2      588.11      608.63     14.91 o
  -3   5   2       61.83       82.44     10.91 o
  -2   5   2       16.06        9.31      5.35 o
  -1   5   2      648.58      617.26     13.01 o
   0   5   2     2495.31     2492.20     39.20 o
   1   5   2     2265.96     2334.26     41.62 o
   2   5   2     4550.43     4549.23     75.15 o
   3   5   2      824.62      820.82     20.36 o
   4   5   2     2228.46     2391.11     43.27 o
   5   5   2       17.06       10.58      9.46 o
   6   5   2      282.27      311.44     20.09 o
   7   5   2      112.44       77.42     36.41 o
   8   5   2       29.98       10.86     24.61 o
   9   5   2        7.38      -22.69     22.69 o
  -8   6   2       76.28       98.83     17.79 o
  -7   6   2      300.32      328.05     39.14 o
  -6   6   2      101.65       85.43     22.16 o
  -5   6   2      965.60      980.25     42.66 o
  -4   6   2       21.93       31.88      8.96 o
  -3   6   2      447.25      387.36     12.52 o
  -2   6   2      352.79      349.53     10.51 o
  -1   6   2     1283.94     1271.13     23.47 o
   0   6   2      818.63      848.53     17.03 o
   1   6   2     4790.76     5159.53     85.24 o
   2   6   2      104.58      125.98      7.34 o
   3   6   2     1867.95     1720.55     31.05 o
   4   6   2       30.57       24.14      9.18 o
   5   6   2     1119.42     1084.38     43.52 o
   6   6   2       99.87       69.84     27.25 o
   7   6   2      140.27      205.06     36.47 o
   8   6   2        0.84       18.18     21.52 o
  -8   7   2       59.92       73.30     18.68 o
  -7   7   2      242.84      279.36     23.22 o
  -6   7   2      558.07      605.04     42.33 o
  -5   7   2      373.20      363.40     18.77 o
  -4   7   2       70.63       53.10      9.63 o
  -3   7   2      623.40      644.78     18.17 o
  -2   7   2       54.38       40.88      8.49 o
  -1   7   2      895.56     1004.47     24.96 o
   0   7   2      545.62      567.07     14.16 o
   1   7   2      916.90     1012.75     20.60 o
   2   7   2      212.89      200.32      9.84 o
   3   7   2      410.60      430.97     16.64 o
   4   7   2      823.91      906.32     29.40 o
   5   7   2       63.71       60.51     20.95 o
   6   7   2       19.57        3.03     14.47 o
   7   7   2        1.86        5.33     21.99 o
   8   7   2        2.93      -33.90     33.90 o
  -8   8   2       71.87       60.09     22.85 o
  -7   8   2        7.52       15.34     16.47 o
  -6   8   2      248.14      275.10     21.90 o
  -5   8   2      375.62      397.43     19.71 o
  -4   8   2      426.40      411.10     20.81 o
  -3   8   2        3.92       -3.26      9.53 o
  -2   8   2      389.18      430.17     14.87 o
  -1   8   2       26.10       24.42      8.26 o
   0   8   2       79.60       93.27      8.69 o
   1   8   2      545.62      537.77     20.47 o
   2   8   2       62.36       84.83     12.13 o
   3   8   2      928.62      929.66     26.16 o
   4   8   2        4.34      -22.06     22.06 o
   5   8   2       83.06       40.37     14.74 o
   6   8   2       96.82       97.75     16.81 o
   7   8   2        0.24      -17.41     17.41 o
  -7   9   2        1.63       25.47     21.00 o
  -6   9   2       38.55       14.87     25.50 o
  -5   9   2      140.29      137.02     22.02 o
  -4   9   2       64.21       64.52     19.01 o
  -3   9   2      750.37      798.06     24.28 o
  -2   9   2       63.23       72.21     11.31 o
  -1   9   2     1174.59     1177.56     32.51 o
   0   9   2      274.88      259.65     13.96 o
   1   9   2       34.20       54.28     11.01 o
   2   9   2      190.73      181.99     12.41 o
   3   9   2      162.75      167.89     15.34 o
   4   9   2        0.67      -24.45     24.45 o
   5   9   2       99.05       56.94     15.16 o
   6   9   2        7.67      -21.24     23.89 o
   7   9   2       86.06       77.88     21.99 o
  -6  10   2        9.82        5.69     26.04 o
  -5  10   2      154.79      144.37     19.10 o
  -4  10   2       63.88       68.83     16.07 o
  -3  10   2       31.56       32.33     14.31 o
  -2  10   2      739.45      715.83     26.45 o
  -1  10   2       69.01       68.10     14.36 o
   0  10   2       94.53       99.32     24.19 o
   1  10   2       18.99       33.22     14.35 o
   2  10   2      158.10      180.02     15.77 o
   3  10   2        6.59      -13.70     14.96 o
   4  10   2       50.97        7.86     16.96 o
   5  10   2       33.62       37.13     19.09 o
   6  10   2       17.86       -6.16     17.78 o
  -5  11   2        0.52        3.55     24.96 o
  -4  11   2       55.55       51.30     17.74 o
  -3  11   2       98.27      109.66     18.99 o
  -2  11   2       92.11       75.81     18.22 o
  -1  11   2      205.14      198.29     18.37 o
   0  11   2      184.20      132.98     17.26 o
   1  11   2        3.51      -16.06     16.06 o
   2  11   2      152.16      151.68     19.37 o
   3  11   2      118.95       98.87     17.94 o
   4  11   2        1.38       -9.85     18.35 o
   5  11   2       20.71       27.71     20.91 o
  -4  12   2       38.18       34.65     29.27 o
  -3  12   2        1.68       -8.36     26.28 o
  -2  12   2       10.38        3.94     23.59 o
  -1  12   2       25.30       32.81     18.52 o
   0  12   2        5.50        8.98     17.92 o
   1  12   2       31.32       21.92     18.46 o
   2  12   2        4.59       -8.13     19.95 o
   3  12   2       45.90       49.32     28.37 o
   4  12   2       36.63       -2.02     20.63 o
  -2  13   2        7.05       -9.56     28.67 o
  -1  13   2        8.75      -20.26     20.26 o
   0  13   2        9.06      -19.95     20.22 o
   1  13   2       12.89      -18.80     20.83 o
   2  13   2      112.13       90.63     23.64 o
  -9   0   3      652.86      649.66     64.21 o
  -7   0   3     1223.82     1234.23     44.48 o
  -5   0   3     3460.41     3462.01     86.83 o
  -3   0   3      339.90      324.00     11.77 o
  -1   0   3     4358.14     4318.06    105.27 o
   1   0   3    25059.76    25676.05    682.68 o
   3   0   3     4545.82     4111.35    118.43 o
   5   0   3       34.15       36.13     24.79 o
   7   0   3       93.91       69.46     30.76 o
   9   0   3        3.32        0.52     24.81 o
  -9   1   3       85.79       68.71     16.88 o
  -8   1   3      621.92      628.68     23.97 o
  -7   1   3      117.15      126.33     12.06 o
  -6   1   3      690.84      732.21     16.02 o
  -5   1   3      299.41      328.49      9.89 o
  -4   1   3      241.73      260.02      7.27 o
  -3   1   3     1407.99     1387.25     20.80 o
  -2   1   3     1084.95     1059.12     23.52 o
  -1   1   3     8005.40     7519.86    116.29 o
   0   1   3    14575.71    14322.88    205.46 o
   1   1   3      112.28      115.57      3.75 o
   2   1   3     9180.95     9236.36    158.51 o
   3   1   3      156.14      180.07      6.31 o
   4   1   3     3980.21     3820.06     67.18 o
   5   1   3      493.52      550.88     14.78 o
   6   1   3        0.25        2.54      9.79 o
   7   1   3      172.60      163.16     14.49 o
   8   1   3        5.72       16.87     15.22 o
   9   1   3        7.47       -7.28     19.76 o
  -9   2   3        4.80      -19.00     19.00 o
  -8   2   3        8.30       -4.42     14.40 o
  -7   2   3      469.77      474.81     17.29 o
  -6   2   3      381.87      385.56     12.05 o
  -5   2   3     1129.62     1082.41     18.11 o
  -4   2   3     1723.64     1702.81     25.63 o
  -3   2   3      402.38      442.83      9.80 o
  -2   2   3      649.96      624.01     10.20 o
  -1   2   3     6561.17     6399.54     90.91 o
   0   2   3     5621.00     5639.10     79.93 o
   1   2   3     7961.10     8138.28    121.68 o
   2   2   3      132.46      139.99      4.52 o
   3   2   3     4004.12     3891.38     68.01 o
   4   2   3      269.52      263.18      9.15 o
   5   2   3      427.16      369.57     12.85 o
   6   2   3     1256.65     1305.73     27.36 o
   7   2   3        7.57        6.79     13.24 o
   8   2   3       11.29      -10.53     29.76 o
   9   2   3       58.96       47.26     20.87 o
  -9   3   3        6.78        5.51     19.92 o
  -8   3   3       10.91        0.91     20.48 o
  -7   3   3      128.15      120.85     13.26 o
  -6   3   3     1559.29     1491.99     24.44 o
  -5   3   3     2353.57     2392.09     35.69 o
  -4   3   3      299.85      313.35      9.91 o
  -3   3   3     3843.91     3846.85     58.70 o
  -2   3   3      567.47      548.73     10.24 o
  -1   3   3     5358.23     5295.33     81.06 o
   0   3   3     2267.46     2178.13     33.94 o
   1   3   3      713.03      653.31     12.39 o
   2   3   3     4549.52     4641.06     78.69 o
   3   3   3      955.69     1030.32     20.06 o
   4   3   3       30.20       27.38      7.25 o
   5   3   3      137.33      161.22      9.20 o
   6   3   3        3.03       -5.21     16.25 o
   7   3   3      150.40      167.10     17.80 o
   8   3   3       59.92       23.40     19.14 o
   9   3   3       17.62       -9.80     21.45 o
  -9   4   3        0.12        2.83     21.35 o
  -8   4   3        2.87       -3.00     18.28 o
  -7   4   3        5.83        6.77     14.46 o
  -6   4   3      331.90      363.18     15.77 o
  -5   4   3      703.21      660.36     14.69 o
  -4   4   3     9177.74     8982.11    135.47 o
  -3   4   3     2734.32     2948.40     54.67 o
  -2   4   3     9550.32     9533.45    182.37 o
  -1   4   3     1081.48     1171.89     19.29 o
   0   4   3      518.40      454.42      9.16 o
   1   4   3     1362.65     1427.32     26.62 o
   2   4   3     3735.65     3939.13     75.43 o
   3   4   3        6.70       17.89      8.24 o
   4   4   3      171.58      172.14      8.87 o
   5   4   3      117.79      123.05      9.79 o
   6   4   3      731.51      766.68     40.26 o
   7   4   3       76.41       64.36     17.75 o
   8   4   3      182.38      197.33     29.62 o
   9   4   3      129.08       92.06     23.54 o
  -9   5   3       36.01       39.71     30.77 o
  -8   5   3        3.43       -2.00     16.25 o
  -7   5   3      452.46      477.20     21.53 o
  -6   5   3       10.65       16.74     13.71 o
  -5   5   3      306.68      357.28     13.78 o
  -4   5   3       22.47       35.31      6.97 o
  -3   5   3     2814.95     2724.17     46.33 o
  -2   5   3      995.61      931.85     18.01 o
  -1   5   3     2855.60     2890.26     45.26 o
   0   5   3      213.31      210.71      6.90 o
   1   5   3     1881.67     2084.38     38.30 o
   2   5   3        0.34        1.71      6.90 o
   3   5   3     2216.07     2201.69     44.42 o
   4   5   3      334.94      316.52     12.28 o
   5   5   3     1155.25     1135.78     27.46 o
   6   5   3      103.03       81.93     22.24 o
   7   5   3      108.33      143.78     29.24 o
   8   5   3       69.37       28.89     31.31 o
   9   5   3      115.14      126.29     36.53 o
  -8   6   3       50.25       74.40     17.59 o
  -7   6   3        8.24       17.28     14.70 o
  -6   6   3      104.18       80.97     12.95 o
  -5   6   3        1.20       16.36     11.81 o
  -4   6   3     2014.65     2005.60     41.17 o
  -3   6   3       49.99       47.19      6.90 o
  -2   6   3      437.20      420.71     12.27 o
  -1   6   3      413.28      409.94     10.59 o
   0   6   3     1979.56     2032.77     35.31 o
   1   6   3       41.86       52.24      6.34 o
   2   6   3        4.62       -2.30      6.39 o
   3   6   3      170.16      209.10     10.98 o
   4   6   3      748.29      700.40     27.15 o
   5   6   3      228.20      241.17     14.32 o
   6   6   3      142.02      152.74     22.50 o
   7   6   3       37.42       21.05     19.79 o
   8   6   3       86.75       81.71     39.82 o
  -8   7   3      329.61      383.88     67.53 o
  -7   7   3       15.24       17.99     15.41 o
  -6   7   3       15.78       24.16     13.21 o
  -5   7   3       15.01       18.83     12.78 o
  -4   7   3      314.07      320.36     15.31 o
  -3   7   3     1504.31     1467.72     31.55 o
  -2   7   3      218.17      258.39     10.21 o
  -1   7   3       16.90       15.08      6.25 o
   0   7   3     1071.79     1057.22     22.02 o
   1   7   3      267.32      311.99     10.98 o
   2   7   3      321.11      362.29     12.59 o
   3   7   3      524.76      491.16     15.94 o
   4   7   3      148.08      185.05     19.36 o
   5   7   3      744.98      681.48     22.91 o
   6   7   3       10.15      -14.46     21.94 o
   7   7   3      135.85      163.84     23.37 o
   8   7   3        0.35      -15.01     23.15 o
  -7   8   3      116.45       97.90     20.83 o
  -6   8   3       12.41        8.03     16.30 o
  -5   8   3       37.01       30.55     14.12 o
  -4   8   3      230.82      235.53     21.30 o
  -3   8   3      454.97      454.85     16.36 o
  -2   8   3       29.76       22.15      8.97 o
  -1   8   3     2315.14     2256.01     53.52 o
   0   8   3      148.91      146.44      8.52 o
   1   8   3      408.79      429.65     15.12 o
   2   8   3       16.16       13.72      9.20 o
   3   8   3      409.96      444.62     20.49 o
   4   8   3      193.19      160.91     32.33 o
   5   8   3      200.52      236.76     34.72 o
   6   8   3      166.41      154.18     18.97 o
   7   8   3       12.67       -0.42     18.12 o
  -7   9   3        6.96      -20.47     20.47 o
  -6   9   3        1.39      -14.85     27.48 o
  -5   9   3       37.16       23.11     15.50 o
  -4   9   3       27.61       27.08     13.79 o
  -3   9   3      949.38      889.75     25.89 o
  -2   9   3      204.19      198.25     13.80 o
  -1   9   3       76.82       86.05     15.78 o
   0   9   3      350.47      337.87     29.20 o
   1   9   3      102.23      111.19     11.00 o
   2   9   3      551.47      556.41     18.56 o
   3   9   3       35.03       28.26     14.13 o
   4   9   3       48.14       57.06     16.29 o
   5   9   3        0.92       -1.37     15.69 o
   6   9   3       28.66       -3.62     21.90 o
   7   9   3        5.95      -11.55     19.27 o
  -6  10   3       65.67       88.79     27.78 o
  -5  10   3       23.83       32.82     23.13 o
  -4  10   3        6.84        3.35     15.09 o
  -3  10   3       13.41       45.36     14.17 o
  -2  10   3       62.00       64.56     13.84 o
  -1  10   3       23.63       33.27     13.92 o
   0  10   3      302.81      251.53     34.05 o
   1  10   3      639.68      640.22     24.16 o
   2  10   3       35.70       11.58     14.26 o
   3  10   3       82.12       50.02     16.07 o
   4  10   3       23.23       22.59     29.59 o
   5  10   3      184.06      224.33     18.63 o
   6  10   3        0.58      -10.87     18.09 o
  -5  11   3      162.49      196.15     59.14 o
  -4  11   3        3.82       -5.97     31.96 o
  -3  11   3       52.04       54.78     17.92 o
  -2  11   3        4.08       11.35     16.05 o
  -1  11   3       60.30       46.62     16.22 o
   1  11   3       24.50       12.21     16.93 o
   2  11   3        1.97       16.98     17.94 o
   3  11   3       63.82       56.81     17.95 o
   4  11   3      118.64      110.94     20.51 o
   5  11   3        0.81      -17.90     17.90 o
  -4  12   3       20.90       18.52     29.27 o
  -3  12   3        3.32       -2.99     26.88 o
  -2  12   3       45.78       39.42     26.88 o
  -1  12   3       16.82        0.02     18.10 o
   0  12   3      123.26       89.03     24.49 o
   1  12   3       55.07       64.29     22.10 o
   2  12   3       45.51       27.21     20.52 o
   3  12   3       38.70       19.14     29.27 o
   4  12   3       29.89       11.29     21.34 o
  -2  13   3        0.86       -4.78     29.87 o
  -1  13   3        3.57      -13.14     29.87 o
   0  13   3        2.03        2.86     20.58 o
   1  13   3        2.56        9.92     21.60 o
  -8   0   4       50.98       62.26     37.33 o
  -6   0   4      511.37      477.04     21.43 o
  -4   0   4     2880.04     2752.70     68.72 o
  -2   0   4    18128.10    17509.18    358.94 o
   0   0   4     5394.63     5736.89    107.65 o
   2   0   4     2438.00     2754.25     69.38 o
   4   0   4     6947.91     6779.77    194.60 o
   6   0   4      673.29      564.18     66.90 o
   8   0   4      150.65      119.19     23.06 o
  -9   1   4       58.44       44.76     16.47 o
  -8   1   4      180.59      149.83     15.40 o
  -7   1   4      939.18      930.52     24.24 o
  -6   1   4        2.00        1.25      7.52 o
  -5   1   4     2430.05     2520.98     40.34 o
  -4   1   4      233.39      262.46      7.06 o
  -3   1   4     3971.34     3791.81     54.30 o
  -2   1   4      484.38      443.30      8.79 o
  -1   1   4      973.76      896.63     15.75 o
   0   1   4     1573.86     1629.86     32.12 o
   1   1   4        5.97       13.24      2.37 o
   2   1   4     5980.20     5778.17     99.61 o
   3   1   4     2267.54     2162.93     38.66 o
   4   1   4        5.14       -4.20      5.88 o
   5   1   4     2140.30     1984.04     36.95 o
   6   1   4       18.36       -8.89     11.01 o
   7   1   4      150.32      146.03     14.59 o
   8   1   4       10.69       -7.22     15.55 o
   9   1   4       28.59       15.49     20.33 o
  -9   2   4       45.94       52.83     22.31 o
  -8   2   4       75.03       44.28     14.47 o
  -7   2   4       45.83       35.53     11.51 o
  -6   2   4     1455.92     1455.85     23.90 o
  -5   2   4       31.02       33.16      5.89 o
  -4   2   4     3628.72     3471.98     50.21 o
  -3   2   4     2053.71     1962.57     32.94 o
  -2   2   4      500.33      372.14      7.19 o
  -1   2   4     8167.44     8008.67    133.13 o
   0   2   4      427.07      437.76      6.84 o
   1   2   4     4398.87     4441.40     62.93 o
   2   2   4      194.34      245.95      9.75 o
   3   2   4       24.63       14.83      5.18 o
   4   2   4     1286.47     1141.88     22.89 o
   5   2   4        0.58       -7.55     10.91 o
   6   2   4      871.82      839.01     20.85 o
   7   2   4        8.19        1.99     16.21 o
   8   2   4       24.06       -7.43     18.01 o
   9   2   4        6.66      -10.47     20.89 o
  -9   3   4        0.78        6.00     19.69 o
  -8   3   4      320.99      340.91     21.03 o
  -7   3   4        0.51       10.03     12.28 o
  -6   3   4       72.35       75.54      7.79 o
  -5   3   4       38.12       42.77      6.31 o
  -4   3   4      619.33      605.86     13.58 o
  -3   3   4     2227.04     2219.43     32.96 o
  -2   3   4     9743.81     9190.52    139.80 o
  -1   3   4     3400.09     3302.26     50.95 o
   0   3   4      723.45      686.27     11.88 o
   1   3   4     1611.00     1766.90     27.87 o
   2   3   4     6646.72     6583.07    111.27 o
   3   3   4      311.90      282.17      9.64 o
   4   3   4       41.00       22.53      6.84 o
   5   3   4      230.73      238.00     12.24 o
   6   3   4       30.13       12.56     11.58 o
   7   3   4      128.87      119.65     17.74 o
   8   3   4      109.44       93.11     19.75 o
   9   3   4        7.83       -4.49     22.10 o
  -9   4   4        3.94      -12.60     24.63 o
  -8   4   4       60.06       76.54     19.19 o
  -7   4   4      688.65      810.24     60.01 o
  -6   4   4       52.96       36.69      9.75 o
  -5   4   4       93.92       92.95      7.41 o
  -4   4   4      121.31      138.21      6.66 o
  -3   4   4     1998.59     2106.19     33.68 o
  -2   4   4     1480.48     1613.03     26.06 o
  -1   4   4     5425.43     5461.64     83.78 o
   0   4   4      243.70      240.81      6.82 o
   1   4   4     3769.16     3714.42     70.50 o
   2   4   4      270.48      290.04      9.48 o
   3   4   4     1588.02     1593.14     29.72 o
   4   4   4       43.43       43.13      7.88 o
   5   4   4       37.60       34.78     10.64 o
   6   4   4       22.03       10.63     12.47 o
   7   4   4       19.12        0.70     17.33 o
   8   4   4        5.39       10.91     21.65 o
   9   4   4       17.80       28.94     22.84 o
  -9   5   4       67.27       40.25     39.72 o
  -8   5   4      428.83      493.86     42.59 o
  -7   5   4      532.75      626.05     23.20 o
  -6   5   4       15.24        6.95     11.50 o
  -5   5   4       76.96       66.29      9.22 o
  -4   5   4      336.87      340.11     14.87 o
  -3   5   4      308.20      259.51     13.50 o
  -2   5   4      973.59     1036.17     18.22 o
  -1   5   4      556.68      572.60     11.76 o
   0   5   4     3911.20     3837.29     59.50 o
   1   5   4       57.43       60.40      7.39 o
   2   5   4     1307.99     1344.47     24.45 o
   3   5   4      334.89      337.41     14.16 o
   4   5   4      152.40      176.78     13.94 o
   5   5   4        0.12        0.53     11.09 o
   6   5   4        4.71        9.90     16.16 o
   7   5   4       31.94       30.58     22.64 o
   8   5   4       32.97       45.87     21.65 o
  -8   6   4      139.10      145.00     27.28 o
  -7   6   4      563.00      637.47     52.77 o
  -6   6   4      243.43      305.87     15.57 o
  -5   6   4      459.07      500.69     18.89 o
  -4   6   4      182.97      199.21     11.21 o
  -3   6   4        3.16        2.16      6.55 o
  -2   6   4      737.89      699.54     18.08 o
  -1   6   4     2952.38     2998.32     47.26 o
   0   6   4     1143.62     1234.73     21.43 o
   1   6   4      151.14      133.46      7.19 o
   2   6   4       10.59        8.55      9.20 o
   3   6   4     1035.52     1019.05     26.04 o
   4   6   4        0.69       -9.66      9.66 o
   5   6   4        1.41       11.04     12.07 o
   6   6   4       57.95       73.18     19.40 o
   7   6   4      473.51      498.15     61.94 o
   8   6   4       30.51       34.12     23.13 o
  -8   7   4      102.11       94.50     22.83 o
  -7   7   4       62.00       71.82     28.75 o
  -6   7   4        8.40       27.41     14.84 o
  -5   7   4       52.71       68.95     12.93 o
  -4   7   4     2289.23     2290.44     47.01 o
  -3   7   4      301.37      302.75     12.23 o
  -2   7   4      179.12      234.09      9.48 o
  -1   7   4      447.50      449.79     12.20 o
   0   7   4     1266.69     1193.89     23.13 o
   1   7   4      370.68      368.16     11.93 o
   2   7   4      680.09      740.74     22.40 o
   3   7   4      892.38      822.05     21.05 o
   4   7   4       85.59       61.56     11.76 o
   5   7   4       42.61       15.50     14.93 o
   6   7   4        3.50       -0.92     15.13 o
   7   7   4       42.46       50.49     21.83 o
   8   7   4        0.79       10.14     24.05 o
  -7   8   4      504.67      488.23     54.82 o
  -6   8   4      162.45      191.70     30.46 o
  -5   8   4       39.88       27.27     13.78 o
  -4   8   4      780.22      826.21     23.65 o
  -3   8   4      299.69      286.11     12.58 o
  -2   8   4       28.44       33.48      9.09 o
  -1   8   4      589.77      545.70     17.15 o
   0   8   4      253.21      256.77     11.99 o
   1   8   4       89.41       89.44      9.73 o
   2   8   4      195.54      172.64     10.61 o
   3   8   4      197.89      222.96     15.67 o
   4   8   4       10.10        5.30     12.62 o
   5   8   4       20.03       -5.83     19.40 o
   6   8   4      145.91      163.20     32.25 o
   7   8   4       34.89       36.16     20.18 o
  -7   9   4      156.81      211.45     52.51 o
  -6   9   4      284.46      353.48     89.90 o
  -5   9   4      196.41      235.50     64.81 o
  -4   9   4      223.02      244.39     16.47 o
  -3   9   4       46.26       60.28     12.59 o
  -2   9   4      493.75      539.26     22.78 o
  -1   9   4       57.94       62.36     14.28 o
   0   9   4       12.60       -5.42     10.84 o
   1   9   4       18.04       21.15     10.53 o
   2   9   4       84.59      109.80     14.90 o
   3   9   4      243.65      213.45     28.63 o
   4   9   4       32.28       58.64     16.83 o
   5   9   4        6.08      -15.34     15.34 o
   6   9   4       85.34       79.93     18.33 o
   7   9   4       44.58       34.55     29.31 o
  -6  10   4       50.42       50.28     27.78 o
  -5  10   4       23.39        1.34     22.02 o
  -4  10   4      243.74      292.10     54.36 o
  -3  10   4      585.47      613.81     24.58 o
  -2  10   4       95.34       73.70     13.69 o
  -1  10   4       77.65       61.98     14.29 o
   0  10   4      243.14      268.13     17.77 o
   1  10   4       31.64        3.99     13.63 o
   2  10   4       47.60       33.38     15.00 o
   3  10   4       12.91       23.06     16.21 o
   4  10   4       23.44       -0.29     18.00 o
   5  10   4        3.07        6.08     19.89 o
   6  10   4       14.65       14.11     19.14 o
  -5  11   4      153.43      160.13     26.77 o
  -4  11   4        9.28      -16.82     48.98 o
  -3  11   4      149.50      145.15     26.88 o
  -2  11   4       57.52       21.86     16.41 o
  -1  11   4        6.33        7.44     33.45 o
   1  11   4      321.44      326.52     22.09 o
   2  11   4      243.43      221.90     24.19 o
   3  11   4      109.49       64.85     18.74 o
   4  11   4        3.16       -2.84     19.81 o
   5  11   4        4.22      -12.48     18.27 o
  -4  12   4      124.75      139.18     32.26 o
  -3  12   4       63.87       60.33     28.67 o
  -2  12   4      109.80      115.88     29.27 o
  -1  12   4       10.85       -0.60     26.88 o
   0  12   4       85.86       61.29     18.62 o
   1  12   4       86.05       67.79     20.24 o
   2  12   4      251.32      235.01     23.68 o
   3  12   4        0.67       -6.56     22.24 o
  -1  13   4        1.26      -13.74     31.06 o
   0  13   4        0.36       -9.56     31.66 o
   1  13   4        2.16      -21.50     21.50 o
  -9   0   5      202.07      143.30     24.26 o
  -7   0   5      234.67      257.77     15.16 o
  -5   0   5        8.55       20.65     10.78 o
  -3   0   5     2332.14     1980.50     46.90 o
  -1   0   5    10031.66     9945.87    208.72 o
   1   0   5     3532.76     3550.34     81.41 o
   3   0   5       73.96       81.88      7.58 o
   5   0   5       14.61        3.39     13.26 o
   7   0   5      171.31      152.82     21.11 o
   9   0   5       78.97       99.52     27.18 o
  -9   1   5       50.77       44.56     16.40 o
  -8   1   5      153.58      178.38     15.69 o
  -7   1   5      280.46      302.75     14.01 o
  -6   1   5      122.05      152.45      8.99 o
  -5   1   5       21.66       22.84      5.92 o
  -4   1   5      817.22      776.63     14.39 o
  -3   1   5       88.79       96.11      4.59 o
  -2   1   5      567.89      540.90      8.60 o
  -1   1   5     1137.58     1176.00     20.26 o
   0   1   5    19596.45    19842.99    278.43 o
   1   1   5       82.63      102.37      3.70 o
   2   1   5      602.35      540.02     14.21 o
   3   1   5      987.61     1015.52     20.04 o
   4   1   5      130.86      113.42      7.30 o
   5   1   5       16.29       20.03      7.86 o
   6   1   5      288.28      299.15     14.83 o
   7   1   5       29.99       36.27     15.64 o
   8   1   5      273.51      240.64     18.36 o
   9   1   5       11.68       11.88     21.19 o
  -9   2   5      604.01      565.47     28.42 o
  -8   2   5       28.18       10.15     14.19 o
  -7   2   5      136.49      143.22     13.34 o
  -6   2   5      568.37      588.98     13.82 o
  -5   2   5       87.75       89.05      6.49 o
  -4   2   5     2011.19     1936.69     30.57 o
  -3   2   5     3352.22     3297.25     48.16 o
  -2   2   5      708.90      727.20     14.09 o
  -1   2   5     4948.12     4819.10     80.61 o
   0   2   5     2687.92     2745.38     39.29 o
   1   2   5     8363.74     8755.99    140.34 o
   2   2   5     1663.42     1751.21     31.50 o
   3   2   5     1120.09     1101.28     21.60 o
   4   2   5      759.61      735.63     17.06 o
   5   2   5       15.57        9.21      8.30 o
   6   2   5      398.90      367.45     16.52 o
   7   2   5      448.91      410.47     20.43 o
   8   2   5       75.37       61.32     18.99 o
   9   2   5       63.07       64.27     21.96 o
  -9   3   5      158.74      129.39     20.96 o
  -8   3   5       36.46       42.13     17.17 o
  -7   3   5       10.46       25.18     11.38 o
  -6   3   5        2.97        3.20      7.79 o
  -5   3   5      555.97      568.06     12.58 o
  -4   3   5      257.92      277.68      8.30 o
  -3   3   5       47.39       65.66      4.58 o
  -2   3   5      144.44      179.39      5.55 o
  -1   3   5     2838.74     2826.92     47.91 o
   0   3   5     2207.39     2092.46     30.82 o
   1   3   5      880.69      892.81     13.95 o
   2   3   5     2584.75     2749.98     44.17 o
   3   3   5     2460.74     2296.38     41.55 o
   4   3   5       21.71       19.06      7.28 o
   5   3   5      417.53      411.73     14.49 o
   6   3   5      101.12       88.76     10.85 o
   7   3   5       90.96      110.64     26.36 o
   8   3   5       17.59       -1.03     19.68 o
   9   3   5        3.57      -22.21     22.27 o
  -9   4   5      134.66       97.98     28.92 o
  -8   4   5       43.72       59.80     28.99 o
  -7   4   5       12.15       31.44     13.41 o
  -6   4   5      400.37      412.94     14.76 o
  -5   4   5       70.75       66.68      7.26 o
  -4   4   5      350.14      348.86     12.16 o
  -3   4   5      387.52      347.26      9.26 o
  -2   4   5      260.34      217.32      6.81 o
  -1   4   5      252.35      271.52      7.41 o
   0   4   5        4.03       11.25      3.72 o
   1   4   5     1998.09     1941.37     33.17 o
   2   4   5      481.89      420.73     10.52 o
   3   4   5      103.48      121.24      7.63 o
   4   4   5     2975.22     2983.71     52.99 o
   5   4   5      298.60      287.26     18.28 o
   6   4   5      227.97      261.82     19.28 o
   7   4   5        6.20        4.53     17.59 o
   8   4   5        0.79      -20.44     20.44 o
   9   4   5        2.18        2.18     23.68 o
  -9   5   5       19.15       -3.86     29.48 o
  -8   5   5       20.04       20.72     20.31 o
  -7   5   5       34.55       60.14     14.21 o
  -6   5   5     1209.18     1275.21     50.35 o
  -5   5   5     2472.76     2461.13     48.58 o
  -4   5   5      671.70      605.95     13.79 o
  -3   5   5     3765.78     3583.84     64.31 o
  -2   5   5     1501.01     1707.42     27.98 o
  -1   5   5        4.66        7.37      5.91 o
   0   5   5      122.65      142.82      5.72 o
   1   5   5     2007.69     2021.55     37.39 o
   2   5   5       18.51       10.07      5.94 o
   3   5   5     1039.57     1072.91     22.45 o
   4   5   5        0.34       -2.63      8.69 o
   5   5   5      516.41      600.20     32.59 o
   6   5   5       45.73       53.66     16.89 o
   7   5   5      649.99      680.14     56.26 o
   8   5   5       32.39       34.21     37.91 o
  -8   6   5       42.13       45.33     24.09 o
  -7   6   5       18.90       40.62     18.71 o
  -6   6   5     1583.76     1622.76     43.02 o
  -5   6   5     1016.42      969.26     26.85 o
  -4   6   5     1461.01     1432.73     31.32 o
  -3   6   5       14.60       23.21      6.80 o
  -2   6   5     1382.30     1331.12     27.43 o
  -1   6   5      559.16      522.09     12.18 o
   0   6   5        7.64       11.13      5.57 o
   1   6   5      230.04      228.26      8.92 o
   2   6   5      631.23      609.93     14.84 o
   3   6   5      281.87      264.30     11.27 o
   4   6   5     1337.57     1293.99     31.54 o
   5   6   5       15.28        0.41     12.52 o
   6   6   5       84.47      114.76     18.95 o
   7   6   5        3.57       26.99     37.76 o
   8   6   5       63.54       77.43     25.15 o
  -8   7   5       21.28       14.22     22.41 o
  -7   7   5       43.32       27.71     19.39 o
  -6   7   5      321.91      354.54     40.62 o
  -5   7   5     1095.41     1042.12     31.68 o
  -4   7   5      387.68      456.60     32.89 o
  -3   7   5       12.88       33.17      8.54 o
  -2   7   5      720.28      749.49     18.30 o
  -1   7   5      227.18      215.75      8.76 o
   0   7   5      324.75      300.94      9.85 o
   1   7   5      909.36      873.52     20.03 o
   2   7   5      132.98      156.33     10.13 o
   3   7   5        6.44        6.07     14.10 o
   4   7   5      189.96      199.92     13.75 o
   5   7   5      273.88      309.82     16.84 o
   6   7   5        7.48        2.24     15.50 o
   7   7   5        0.58       -6.26     21.58 o
   8   7   5        3.78       35.25     25.13 o
  -7   8   5        4.35       13.21     20.11 o
  -6   8   5      208.83      228.86     48.38 o
  -5   8   5       58.32       68.00     20.35 o
  -4   8   5       48.98       54.20     11.32 o
  -3   8   5      270.61      299.51     13.66 o
  -2   8   5     1458.42     1510.11     35.82 o
  -1   8   5      345.90      363.31     13.25 o
   0   8   5       27.75       26.97      8.82 o
   1   8   5      324.32      336.82     13.83 o
   2   8   5        7.23        4.47      9.85 o
   3   8   5      602.52      629.73     25.32 o
   4   8   5       76.71       41.65     15.52 o
   5   8   5      131.63       96.69     19.14 o
   6   8   5       19.68       26.96     16.88 o
   7   8   5       37.65       58.04     23.78 o
  -7   9   5        0.52      -16.59     21.32 o
  -6   9   5       63.54       86.10     24.96 o
  -5   9   5      293.68      313.96     25.59 o
  -4   9   5       16.11       24.69     21.50 o
  -3   9   5       22.00        7.10     12.04 o
  -2   9   5     2784.67     2858.50     86.99 o
  -1   9   5     1011.41      990.53     34.88 o
   0   9   5      384.05      420.18     18.77 o
   1   9   5        5.58        1.12     10.75 o
   2   9   5      137.67      188.02     29.39 o
   3   9   5      354.17      304.41     25.85 o
   4   9   5        0.27       -3.83     14.28 o
   5   9   5       10.52       12.30     16.03 o
   6   9   5       72.85      109.02     18.88 o
  -6  10   5       20.86       -3.04     25.87 o
  -5  10   5      116.33      137.32     24.59 o
  -4  10   5        2.78       -0.75     20.01 o
  -3  10   5       59.53       97.55     31.66 o
  -2  10   5      123.46      106.05     15.14 o
  -1  10   5      425.74      464.13     35.84 o
   0  10   5      201.96      176.84     16.36 o
   1  10   5        2.96      -16.58     20.03 o
   2  10   5       14.73       11.36     15.04 o
   3  10   5      542.64      569.20     33.35 o
   4  10   5        0.62      -15.78     15.78 o
   5  10   5       49.46       45.51     17.95 o
   6  10   5        5.66      -10.08     21.53 o
  -5  11   5       47.43       55.06     25.21 o
  -4  11   5       26.58       20.37     23.13 o
  -3  11   5        2.60      -23.30     23.30 o
  -2  11   5       69.40       98.56     25.69 o
  -1  11   5        1.80      -15.53     23.30 o
   0  11   5       16.19        4.48     15.93 o
   1  11   5       68.90       62.67     18.23 o
   2  11   5      135.28      155.62     22.18 o
   3  11   5       46.52       32.53     19.15 o
   4  11   5        9.93      -16.41     17.09 o
   5  11   5       13.32       12.70     19.06 o
  -3  12   5        6.62      -17.32     27.48 o
  -2  12   5        2.44       -8.96     26.88 o
  -1  12   5      146.00      122.45     29.87 o
   0  12   5       30.93       35.84     29.27 o
   1  12   5        5.50      -14.71     20.01 o
   2  12   5       57.50       45.14     26.88 o
   3  12   5        4.86      -12.21     23.10 o
  -1  13   5       11.10       47.19     32.26 o
   0  13   5       36.88       46.59     34.05 o
  -8   0   6     1141.68     1180.38     45.24 o
  -6   0   6     2471.47     2495.96     57.59 o
  -4   0   6     1632.41     1601.13     32.32 o
  -2   0   6     3523.90     3601.11     70.15 o
   0   0   6     1668.59     1879.56     47.94 o
   2   0   6     8254.96     8502.36    218.60 o
   4   0   6     3959.16     3574.63    213.85 o
   6   0   6      254.16      255.14     24.49 o
   8   0   6      553.49      471.07     30.14 o
  -9   1   6       20.80        3.25     16.00 o
  -8   1   6      425.45      467.71     21.10 o
  -7   1   6      755.77      805.18     20.90 o
  -6   1   6       11.41        7.97      8.24 o
  -5   1   6      774.13      755.51     14.98 o
  -4   1   6      320.44      335.31      9.02 o
  -3   1   6     7351.81     7373.47    144.09 o
  -2   1   6     1369.43     1343.02     23.38 o
  -1   1   6      148.92      187.16      5.77 o
   0   1   6      273.06      297.56      5.83 o
   1   1   6     5911.01     6318.78    105.36 o
   2   1   6      213.68      218.77      6.27 o
   3   1   6     2086.93     2030.03     41.18 o
   4   1   6      102.09       99.63      8.24 o
   5   1   6      532.46      502.79     15.18 o
   6   1   6       10.19        9.92     11.98 o
   7   1   6        1.17        8.64     14.30 o
   8   1   6       88.25       92.56     17.24 o
   9   1   6        0.70       -7.30     21.09 o
  -9   2   6      210.53      215.14     27.24 o
  -8   2   6        2.65        2.13     14.22 o
  -7   2   6       42.55       31.22     12.24 o
  -6   2   6     1293.51     1296.23     23.16 o
  -5   2   6       18.18       27.95      6.25 o
  -4   2   6     1698.26     1545.09     27.34 o
  -3   2   6     6786.50     6920.83     99.75 o
  -2   2   6     1867.45     1978.74     34.12 o
  -1   2   6     2735.68     2568.70     40.65 o
   0   2   6       28.37       46.22      2.60 o
   1   2   6       57.47       82.70      4.14 o
   2   2   6     3854.79     3921.97     68.29 o
   3   2   6     1332.13     1405.24     26.76 o
   4   2   6     1155.10     1078.34     22.59 o
   5   2   6      173.56      169.03      9.99 o
   6   2   6       93.44      108.15     13.11 o
   7   2   6        8.37        1.40     14.54 o
   8   2   6       33.94       36.43     19.15 o
   9   2   6       11.83      -10.66     21.43 o
  -9   3   6       49.23       52.31     26.93 o
  -8   3   6       41.58       39.28     17.03 o
  -7   3   6      949.97      948.86     32.94 o
  -6   3   6      443.37      434.72     13.58 o
  -5   3   6      842.25      804.39     15.52 o
  -4   3   6      108.84      103.57      6.04 o
  -3   3   6      864.58      821.30     15.01 o
  -2   3   6     7471.31     7480.80    124.73 o
  -1   3   6     3522.43     3894.55     65.63 o
   0   3   6     1080.78      991.63     14.55 o
   1   3   6      331.68      355.43      7.55 o
   2   3   6       69.91       66.35      5.59 o
   3   3   6     1196.70     1241.51     24.47 o
   4   3   6      428.98      426.16     13.76 o
   5   3   6      915.45      924.71     21.94 o
   6   3   6      538.14      539.97     21.39 o
   7   3   6        0.59       -5.97     17.45 o
   8   3   6       19.70       10.30     20.45 o
   9   3   6        8.72        6.41     22.96 o
  -9   4   6      107.58      136.23     29.57 o
  -8   4   6       73.93       80.36     35.41 o
  -7   4   6      102.34      113.38     19.31 o
  -6   4   6        2.79        5.37      7.80 o
  -5   4   6      512.84      512.25     16.43 o
  -4   4   6     1362.22     1279.07     24.11 o
  -3   4   6     4610.18     4429.33     68.45 o
  -2   4   6       20.14       11.24      5.43 o
  -1   4   6     2271.83     2051.72     32.69 o
   0   4   6      935.68     1014.30     16.36 o
   1   4   6     3858.05     4038.84     57.66 o
   2   4   6     1446.48     1517.37     26.26 o
   3   4   6       94.03      118.91      9.85 o
   4   4   6       22.61       22.17      9.60 o
   5   4   6     1248.96     1264.08     30.35 o
   6   4   6       42.81       64.08     13.47 o
   7   4   6       39.00       41.90     18.73 o
   8   4   6       35.39        1.01     20.79 o
  -9   5   6       52.36       23.42     29.36 o
  -8   5   6        0.97       -7.51     20.05 o
  -7   5   6       12.03       -5.45     20.57 o
  -6   5   6       84.80      135.91     14.49 o
  -5   5   6      201.72      234.79     12.61 o
  -4   5   6      333.41      338.60     11.10 o
  -3   5   6        4.93       12.44      5.29 o
  -2   5   6     3276.55     3133.90     49.13 o
  -1   5   6       32.58       35.04      4.78 o
   0   5   6     5057.83     5017.70     72.77 o
   1   5   6     1164.13     1180.79     21.53 o
   2   5   6      441.24      458.66     11.16 o
   3   5   6      422.07      434.16     13.73 o
   4   5   6       30.24       19.27      9.26 o
   5   5   6        2.98        8.47     13.10 o
   6   5   6      122.78      132.03     18.44 o
   7   5   6        2.50       43.43     20.55 o
   8   5   6       21.86       22.11     22.36 o
  -8   6   6       17.01        9.38     21.49 o
  -7   6   6        0.91      -10.44     18.44 o
  -6   6   6      158.45      218.13     23.20 o
  -5   6   6       16.94       18.56     14.40 o
  -4   6   6       28.92       37.40      8.05 o
  -3   6   6     2011.48     1851.52     36.66 o
  -2   6   6      369.55      371.69     10.75 o
  -1   6   6     1053.30     1007.54     18.63 o
   0   6   6      162.34      161.66      7.00 o
   1   6   6     1910.53     1879.20     35.73 o
   2   6   6     1114.87     1082.13     30.75 o
   3   6   6       50.74       38.88      9.09 o
   4   6   6       52.16       44.48     11.54 o
   5   6   6       67.40       63.93     13.49 o
   6   6   6       10.61       33.71     18.64 o
   7   6   6      197.44      186.19     23.21 o
   8   6   6        6.24       30.71     23.98 o
  -8   7   6       73.53       91.49     32.50 o
  -7   7   6       69.83       82.27     19.90 o
  -6   7   6       82.46       89.18     22.16 o
  -5   7   6      393.48      409.40     24.75 o
  -4   7   6     3544.53     3687.13     72.68 o
  -3   7   6     1600.50     1659.85     35.43 o
  -2   7   6     1190.38     1194.38     25.87 o
  -1   7   6      113.73       99.88      7.37 o
   0   7   6      637.13      633.55     15.21 o
   1   7   6      747.40      731.86     18.32 o
   2   7   6       19.30       -2.40      9.62 o
   3   7   6        6.89       13.16     10.79 o
   4   7   6        0.43       -4.60     12.04 o
   5   7   6      240.64      265.40     20.23 o
   6   7   6       67.86       50.41     20.37 o
   7   7   6       43.76       64.00     42.40 o
  -7   8   6        4.23        6.50     22.40 o
  -6   8   6      493.83      501.31     32.57 o
  -5   8   6       22.84       34.13     34.05 o
  -4   8   6       14.96      -11.59     17.34 o
  -3   8   6      177.65      199.43     13.17 o
  -2   8   6       65.93       79.38     10.43 o
  -1   8   6       51.84       39.08      9.01 o
   0   8   6      490.81      453.54     16.35 o
   1   8   6      449.42      466.71     20.63 o
   2   8   6      498.91      478.42     19.14 o
   3   8   6       70.70       59.84     12.42 o
   4   8   6      345.27      362.48     17.37 o
   5   8   6       18.97        7.70     15.19 o
   6   8   6       16.48       56.76     17.71 o
   7   8   6       29.50       32.65     39.33 o
  -7   9   6       41.01      -21.03     21.03 o
  -6   9   6       21.53       33.83     26.58 o
  -5   9   6       43.12       43.72     21.75 o
  -4   9   6      149.92      123.48     20.75 o
  -3   9   6       17.13       -7.28     17.67 o
  -2   9   6      138.49      160.95     12.99 o
  -1   9   6       10.67       -0.40     10.74 o
   0   9   6      258.14      260.22     14.79 o
   1   9   6      679.21      610.18     22.06 o
   2   9   6       42.22       40.07     17.31 o
   3   9   6      176.39      199.85     17.99 o
   4   9   6       12.41       -7.41     14.60 o
   5   9   6      238.63      298.65     19.44 o
   6   9   6       18.00       36.00     18.85 o
  -6  10   6       85.64       59.25     26.68 o
  -5  10   6      335.93      341.16     63.32 o
  -4  10   6       80.44       58.32     21.75 o
  -3  10   6        4.38      -13.59     18.81 o
  -2  10   6        2.97        5.97     21.50 o
  -1  10   6       24.32        2.39     22.10 o
   0  10   6      135.68      126.78     16.07 o
   1  10   6       23.30       24.99     14.47 o
   2  10   6      407.87      415.01     37.00 o
   3  10   6       91.17       97.47     18.23 o
   4  10   6       53.16       71.73     16.88 o
   5  10   6        0.11       26.31     18.26 o
  -5  11   6       65.55       47.09     25.50 o
  -4  11   6       77.46       91.06     24.33 o
  -3  11   6       25.58       27.48     25.69 o
  -2  11   6      120.23       93.78     26.88 o
  -1  11   6       21.82       24.49     25.09 o
   0  11   6       51.98       18.52     26.88 o
   1  11   6      337.93      291.99     29.57 o
   2  11   6        0.49      -10.32     18.12 o
   3  11   6        8.39        5.53     19.60 o
   4  11   6       17.88       -2.14     17.74 o
  -3  12   6       21.06       25.09     28.07 o
  -2  12   6       11.32       37.04     28.67 o
  -1  12   6       16.86       34.65     28.67 o
   0  12   6       12.97       -2.99     30.46 o
   1  12   6      153.80      126.64     35.84 o
   2  12   6      172.28      169.64     38.23 o
   3  12   6        7.03      -10.32     24.11 o
  -9   0   7       11.01       -0.15     36.44 o
  -7   0   7        7.25       -2.37     16.45 o
  -5   0   7     8969.68     8990.24    194.95 o
  -3   0   7     5746.12     5377.80    102.17 o
  -1   0   7     4316.37     4125.68    100.85 o
   1   0   7    10237.25    10394.42    222.37 o
   3   0   7      786.15      812.93     32.33 o
   5   0   7      101.03      124.87     16.24 o
   7   0   7      890.27      826.31     44.20 o
   9   0   7       93.04       75.95     28.67 o
  -9   1   7        0.51        7.81     19.90 o
  -8   1   7      126.93       97.39     14.82 o
  -7   1   7       63.30       59.09     11.68 o
  -6   1   7      243.91      253.54     10.47 o
  -5   1   7      254.62      267.60      8.87 o
  -4   1   7     4215.48     4211.28     63.65 o
  -3   1   7      192.11      210.20      6.58 o
  -2   1   7     1964.81     1851.33     33.96 o
  -1   1   7      773.11      762.04     13.53 o
   0   1   7     1713.67     1640.00     25.95 o
   1   1   7       24.86       24.11      3.72 o
   2   1   7      322.73      299.56     10.85 o
   3   1   7      172.69      205.17      9.53 o
   4   1   7      940.12      987.12     21.22 o
   5   1   7      299.59      302.45     12.47 o
   6   1   7      350.37      337.52     16.49 o
   7   1   7        5.85       15.83     14.76 o
   8   1   7      301.42      242.11     19.30 o
   9   1   7       82.87       57.11     23.88 o
  -9   2   7       71.32       93.83     86.61 o
  -8   2   7      201.92      221.32     16.27 o
  -7   2   7       25.96       24.63     12.30 o
  -6   2   7       32.59       50.11      8.32 o
  -5   2   7      782.17      777.17     15.14 o
  -4   2   7      795.85      805.21     15.39 o
  -3   2   7     1047.01      951.43     17.40 o
  -2   2   7      465.92      490.86     11.41 o
  -1   2   7     2906.29     2602.69     43.80 o
   0   2   7     1580.56     1585.69     26.67 o
   1   2   7      194.40      195.37      5.95 o
   2   2   7     4475.50     4616.80     80.12 o
   3   2   7     1308.14     1520.24     28.97 o
   4   2   7      173.64      165.29      9.16 o
   5   2   7        7.42       14.49     12.58 o
   6   2   7       80.64       76.75     13.40 o
   7   2   7       20.97       20.05     15.00 o
   8   2   7       25.48       13.09     19.71 o
   9   2   7       21.86       34.93     28.65 o
  -9   3   7       69.15       64.63     31.06 o
  -8   3   7      221.08      241.70     28.67 o
  -7   3   7     1101.12     1177.28     36.21 o
  -6   3   7      139.20      150.66      9.54 o
  -5   3   7      271.13      297.23     10.60 o
  -4   3   7      449.71      427.51     11.11 o
  -3   3   7        6.17       17.59      5.84 o
  -2   3   7     5223.34     5473.70     91.94 o
  -1   3   7     8923.03     9383.95    145.46 o
   0   3   7     1586.12     1569.56     25.23 o
   1   3   7     1614.12     1466.82     25.26 o
   2   3   7      393.44      430.10     11.80 o
   3   3   7     1037.13     1019.44     21.46 o
   4   3   7      108.34       94.45      8.96 o
   5   3   7      783.24      793.03     20.47 o
   6   3   7       36.12       54.49     15.70 o
   7   3   7      120.26      104.87     18.91 o
   8   3   7       83.10       93.47     24.42 o
  -9   4   7       18.10       17.53     27.40 o
  -8   4   7      571.07      582.84     53.04 o
  -7   4   7      236.82      256.65     20.79 o
  -6   4   7      535.78      582.53     14.86 o
  -5   4   7       53.75       48.12      7.78 o
  -4   4   7       31.44       30.06      6.01 o
  -3   4   7       55.93       68.04      6.92 o
  -2   4   7      224.85      244.96      8.89 o
  -1   4   7     3792.89     4196.85     70.89 o
   0   4   7     4368.80     4172.21     60.70 o
   1   4   7      124.15      145.97      5.28 o
   2   4   7      881.45      826.74     15.22 o
   3   4   7       12.11       -0.72      7.10 o
   4   4   7     1401.25     1455.90     29.59 o
   5   4   7      606.65      586.40     20.93 o
   6   4   7       95.29      121.83     17.78 o
   7   4   7      142.42      130.08     20.20 o
   8   4   7        7.21       27.06     21.75 o
  -8   5   7      204.30      258.00     31.81 o
  -7   5   7      280.83      321.94     23.08 o
  -6   5   7      163.54      156.50     17.18 o
  -5   5   7       55.81       80.18     12.14 o
  -4   5   7      164.18      151.96      7.99 o
  -3   5   7       64.50       69.39      5.83 o
  -2   5   7       17.74       12.83      6.70 o
  -1   5   7      611.79      624.61     12.94 o
   0   5   7       20.47       30.48      4.82 o
   1   5   7      471.32      454.35     10.64 o
   2   5   7       80.96       86.28      6.56 o
   3   5   7      481.62      469.23     14.49 o
   4   5   7        0.18        1.07     10.95 o
   5   5   7      221.96      228.65     17.56 o
   6   5   7      166.11      163.14     19.73 o
   7   5   7      157.42      131.29     21.35 o
   8   5   7       22.33       52.42     29.95 o
  -8   6   7      101.34      140.91     49.54 o
  -7   6   7      492.20      488.59     38.58 o
  -6   6   7      325.92      388.74     32.85 o
  -5   6   7      278.91      332.07     18.82 o
  -4   6   7      135.08      120.45     10.61 o
  -3   6   7     1005.01     1015.69     21.54 o
  -2   6   7      152.26      165.84      7.60 o
  -1   6   7        1.15       -1.38      5.82 o
   0   6   7      933.38      949.81     16.73 o
   1   6   7       68.83       70.35      5.71 o
   2   6   7      486.91      458.50     12.63 o
   3   6   7      477.03      475.46     19.14 o
   4   6   7       72.67       80.15     12.20 o
   5   6   7       11.61       20.81     16.57 o
   6   6   7        0.21       16.91     19.02 o
   7   6   7       95.69       73.64     30.94 o
   8   6   7       20.61       39.09     24.82 o
  -8   7   7      140.35      156.24     30.77 o
  -7   7   7      247.12      301.87     47.92 o
  -6   7   7      246.83      265.38     44.20 o
  -5   7   7      185.22      226.41     21.89 o
  -4   7   7      839.95      926.54     39.42 o
  -3   7   7     1280.91     1237.44     32.22 o
  -2   7   7      451.54      447.40     14.72 o
  -1   7   7      300.51      312.94     12.02 o
   0   7   7       82.71       97.87      7.44 o
   1   7   7      724.30      657.56     18.92 o
   2   7   7        3.49      -10.36     10.36 o
   3   7   7     1136.27     1147.48     30.61 o
   4   7   7        1.65       -1.68     12.67 o
   5   7   7        2.10      -11.17     14.30 o
   6   7   7       49.15       68.63     21.00 o
   7   7   7       16.83       22.84     23.46 o
  -7   8   7      175.18      217.94     30.81 o
  -6   8   7       99.69       97.79     24.87 o
  -5   8   7      146.55      139.91     22.05 o
  -4   8   7      630.79      615.82     31.94 o
  -3   8   7       22.06       26.91     16.52 o
  -2   8   7        4.51       -3.15     19.53 o
  -1   8   7       76.85       71.72      9.79 o
   0   8   7      114.76      113.85     10.72 o
   1   8   7       59.26       72.73     10.56 o
   2   8   7      454.03      465.20     21.31 o
   3   8   7       17.87        1.30     12.42 o
   4   8   7       46.41       48.38     14.41 o
   5   8   7       27.26       29.67     16.05 o
   6   8   7        0.83      -16.59     21.94 o
   7   8   7       76.74       85.40     32.81 o
  -6   9   7      250.63      318.81     86.02 o
  -5   9   7      459.24      418.84     51.07 o
  -4   9   7      239.16      256.14     23.70 o
  -3   9   7       16.51       -1.45     18.06 o
  -2   9   7       24.53       19.56     16.90 o
  -1   9   7       13.11       11.35     20.31 o
   0   9   7        6.21       -8.63     11.84 o
   1   9   7       64.34       61.12     14.92 o
   2   9   7        0.52        2.76     14.53 o
   3   9   7       19.90       49.73     14.31 o
   4   9   7        2.16      -13.34     15.27 o
   5   9   7       18.53       12.60     17.10 o
   6   9   7       13.69       27.32     22.68 o
  -6  10   7       50.00       51.54     27.23 o
  -5  10   7       35.74       37.07     23.36 o
  -4  10   7      116.96      127.05     23.34 o
  -3  10   7      320.62      332.40     45.10 o
  -2  10   7      150.83      135.00     24.49 o
  -1  10   7      188.53      203.10     26.88 o
   0  10   7      226.16      225.79     29.27 o
   1  10   7       10.20       -1.30     17.20 o
   2  10   7       41.49       27.41     16.51 o
   3  10   7       23.29       23.47     15.41 o
   4  10   7        2.17      -13.59     16.75 o
   5  10   7       80.98       61.31     25.43 o
  -5  11   7       19.56       11.70     25.58 o
  -4  11   7       94.02       63.58     24.33 o
  -3  11   7       94.83       83.03     27.48 o
  -2  11   7      392.54      376.92     34.05 o
  -1  11   7       32.98       60.93     26.88 o
   0  11   7      107.01       77.65     29.27 o
   1  11   7       22.85       72.88     31.06 o
   2  11   7       17.65       -8.82     18.55 o
   3  11   7      125.61      134.62     22.42 o
   4  11   7       36.14       13.46     18.65 o
  -3  12   7       75.30       81.24     30.46 o
  -2  12   7       25.81       66.90     30.46 o
  -1  12   7       25.18       13.74     29.87 o
   0  12   7        0.45      -14.93     31.06 o
   1  12   7      101.44       90.80     35.84 o
   2  12   7        9.35        4.78     36.44 o
  -8   0   8       47.98       34.39     23.00 o
  -6   0   8       21.49       38.22     12.85 o
  -4   0   8     2679.26     2543.74     49.84 o
  -2   0   8      840.39      825.02     18.67 o
   0   0   8    20400.42    20897.63    447.11 o
   2   0   8     1914.53     1733.21     41.22 o
   4   0   8      334.34      334.19     30.20 o
   6   0   8       50.60       27.93     18.63 o
   8   0   8      301.57      264.41     28.80 o
  -9   1   8      121.54       98.56     20.85 o
  -8   1   8       89.55       89.18     18.16 o
  -7   1   8      176.55      198.84     13.78 o
  -6   1   8      168.43      176.07     11.09 o
  -5   1   8      725.18      748.41     16.29 o
  -4   1   8      353.78      364.71      9.15 o
  -3   1   8     1937.97     1930.79     32.32 o
  -2   1   8      169.26      221.15      7.10 o
  -1   1   8     4908.87     5054.36     84.55 o
   0   1   8      412.46      400.37      8.96 o
   1   1   8      810.93      721.54     13.86 o
   2   1   8     1063.16     1175.13     21.01 o
   3   1   8     7213.89     7450.11    128.30 o
   4   1   8      918.64      883.16     20.05 o
   5   1   8      108.27      105.95     10.77 o
   6   1   8       55.78       31.35     13.28 o
   7   1   8        0.49       -6.43     14.83 o
   8   1   8       44.13       52.98     22.56 o
   9   1   8      153.74      145.48     23.39 o
  -9   2   8       24.41       -6.23     20.57 o
  -8   2   8      342.28      345.10     21.81 o
  -7   2   8      325.98      327.98     20.01 o
  -6   2   8       60.90       61.26      9.18 o
  -5   2   8      979.12      923.68     16.62 o
  -4   2   8        8.47        6.00      5.74 o
  -3   2   8       19.89       23.73      6.52 o
  -2   2   8     1545.60     1555.31     29.69 o
  -1   2   8     3964.88     3895.13     64.80 o
   0   2   8     2079.52     2157.84     37.22 o
   1   2   8      430.47      481.57     10.65 o
   2   2   8     3089.14     3303.83     51.38 o
   3   2   8      295.70      327.31     11.53 o
   4   2   8      377.52      415.65     14.06 o
   5   2   8      757.87      760.38     19.93 o
   6   2   8      208.90      212.51     15.53 o
   7   2   8      249.59      223.98     25.63 o
   8   2   8       54.30       54.76     19.99 o
  -9   3   8      204.24      199.47     40.92 o
  -8   3   8       21.83       41.79     19.01 o
  -7   3   8       31.96       44.15     12.85 o
  -6   3   8      171.15      201.72     13.64 o
  -5   3   8      658.02      656.23     16.41 o
  -4   3   8     1857.95     1847.32     46.27 o
  -3   3   8       84.45       82.72      6.86 o
  -2   3   8      816.89      840.95     17.33 o
  -1   3   8      298.32      296.54      9.01 o
   0   3   8     1491.94     1562.35     29.78 o
   1   3   8      731.92      702.65     15.07 o
   2   3   8      372.78      352.38      9.33 o
   3   3   8      667.14      746.58     17.71 o
   4   3   8      105.96      107.87      9.42 o
   5   3   8      192.38      196.08     11.74 o
   6   3   8     1776.91     1690.45     77.44 o
   7   3   8        0.88       -3.53     18.29 o
   8   3   8        9.94       15.69     24.53 o
  -9   4   8        0.79      -23.20     27.18 o
  -8   4   8       97.98      102.05     19.96 o
  -7   4   8       12.78       17.33     13.84 o
  -6   4   8     1037.17      981.36     22.77 o
  -5   4   8     1777.14     1779.26     42.17 o
  -4   4   8       82.11       63.06      6.39 o
  -3   4   8      733.93      609.35     15.15 o
  -2   4   8       81.09       83.61      7.04 o
  -1   4   8     1855.16     1789.30     29.77 o
   0   4   8      153.91      148.81      6.09 o
   1   4   8      412.08      468.03     11.57 o
   2   4   8      263.92      257.34     11.42 o
   3   4   8      265.18      278.03     11.83 o
   4   4   8     1570.28     1604.02     32.36 o
   5   4   8       17.35       27.91     12.41 o
   6   4   8       18.54       16.04     17.16 o
   7   4   8      356.43      341.60     23.53 o
   8   4   8        9.33       -2.56     23.98 o
  -8   5   8        0.40       18.73     20.66 o
  -7   5   8      101.99       72.24     18.64 o
  -6   5   8      510.47      509.06     40.02 o
  -5   5   8     1109.96     1024.33     28.22 o
  -4   5   8     2575.04     2673.48     54.65 o
  -3   5   8      644.76      597.08     17.27 o
  -2   5   8     1023.81      938.97     19.91 o
  -1   5   8      198.04      193.83      8.76 o
   0   5   8        2.40       10.88      4.55 o
   1   5   8      650.06      722.89     14.13 o
   2   5   8      121.97      107.47      7.31 o
   3   5   8      252.74      233.13     12.24 o
   4   5   8      140.67      141.35     13.66 o
   5   5   8      121.16      128.37     17.12 o
   6   5   8      179.17      212.03     20.34 o
   7   5   8       83.82       79.01     38.48 o
   8   5   8      161.48      186.06     37.38 o
  -8   6   8       12.83       -0.31     21.55 o
  -7   6   8       40.96       55.80     19.24 o
  -6   6   8       40.16       68.28     45.10 o
  -5   6   8      153.64      191.11     20.17 o
  -4   6   8       87.91       93.76     11.46 o
  -3   6   8     1212.62     1234.76     31.57 o
  -2   6   8       78.02       70.77      9.18 o
  -1   6   8      946.80      951.42     18.34 o
   0   6   8       82.36       68.50      6.27 o
   1   6   8      190.87      243.42     11.20 o
   2   6   8      635.01      675.55     16.52 o
   3   6   8      686.91      621.43     29.31 o
   4   6   8      169.31      187.79     16.71 o
   5   6   8      632.82      556.19     32.91 o
   6   6   8       13.00       17.60     20.04 o
   7   6   8        8.96       45.40     27.88 o
  -8   7   8        6.46      -13.40     22.58 o
  -7   7   8        3.72       10.89     19.97 o
  -6   7   8        1.41      -18.93     22.21 o
  -5   7   8       16.57      -18.81     18.81 o
  -4   7   8      557.38      592.57     30.50 o
  -3   7   8       21.22       31.94     16.82 o
  -2   7   8      858.76      813.46     27.39 o
  -1   7   8      242.57      241.95     10.49 o
   0   7   8     1234.34     1275.83     33.09 o
   1   7   8      421.66      412.49     15.39 o
   2   7   8        2.55        2.21     10.22 o
   3   7   8      150.71      173.38     13.18 o
   4   7   8       25.20       16.76     13.21 o
   5   7   8        0.18       -5.67     18.29 o
   6   7   8        3.25       14.66     20.91 o
   7   7   8       14.34       19.79     30.39 o
  -7   8   8        6.00      -26.63     26.63 o
  -6   8   8       31.07       37.72     29.27 o
  -5   8   8      100.53       96.91     21.59 o
  -4   8   8       81.60      142.84     38.23 o
  -3   8   8      341.44      317.66     22.21 o
  -2   8   8      723.23      733.22     27.42 o
  -1   8   8      208.10      197.97     15.63 o
   0   8   8       17.25       33.35     11.81 o
   1   8   8      401.12      445.27     17.06 o
   2   8   8      157.96      181.27     17.42 o
   3   8   8        0.98       16.69     20.09 o
   4   8   8        0.54        4.90     15.86 o
   5   8   8       89.29       79.91     37.70 o
   6   8   8        1.77       14.06     23.72 o
  -6   9   8       21.37       15.39     25.04 o
  -5   9   8      132.04      102.17     23.42 o
  -4   9   8      106.60      144.08     22.05 o
  -3   9   8       53.33       70.74     60.93 o
  -2   9   8      124.06       94.06     18.89 o
  -1   9   8      576.33      570.23     30.92 o
   0   9   8       43.40        6.29     18.44 o
   1   9   8      150.04      153.22     19.08 o
   2   9   8        0.47       -4.14     14.04 o
   3   9   8        1.67      -10.86     14.38 o
   4   9   8       53.97       47.08     16.30 o
   5   9   8        1.19        9.97     17.68 o
   6   9   8       12.37       -2.68     24.78 o
  -5  10   8        5.92      -23.43     23.43 o
  -4  10   8       10.24       -3.98     21.82 o
  -3  10   8      117.02      159.27     22.70 o
  -2  10   8        1.91        4.78     23.30 o
  -1  10   8        9.94       -5.38     24.49 o
   0  10   8      304.27      331.52     32.85 o
   1  10   8      152.06      122.21     24.74 o
   2  10   8       79.71       94.63     17.82 o
   3  10   8       44.69       49.40     19.14 o
   4  10   8       62.53       74.10     18.04 o
   5  10   8        5.68        4.11     19.27 o
  -4  11   8        6.20       -1.19     28.07 o
  -3  11   8        0.41        2.39     26.88 o
  -2  11   8        0.18      -15.53     26.28 o
  -1  11   8        2.99        1.79     26.88 o
   0  11   8      112.98       83.03     31.06 o
   1  11   8       25.45       56.15     31.66 o
   2  11   8       63.83       70.26     28.05 o
   3  11   8       12.05       -3.13     29.28 o
   4  11   8        0.09      -19.27     19.27 o
  -2  12   8        0.31       16.13     30.46 o
  -1  12   8       12.16        4.78     29.87 o
   0  12   8       70.13       40.02     32.85 o
   1  12   8       15.11      -14.34     34.65 o
   2  12   8        4.24      -19.71     37.04 o
  -9   0   9       33.06       58.54     41.22 o
  -7   0   9      700.72      674.50     31.41 o
  -5   0   9      250.92      249.79     15.21 o
  -3   0   9     4708.83     4513.43     99.88 o
  -1   0   9      330.04      319.21     11.80 o
   1   0   9     3478.75     3926.23     85.61 o
   3   0   9     1021.47      988.70     25.61 o
   5   0   9      359.24      393.58     66.30 o
   7   0   9       27.67        0.35     35.24 o
  -9   1   9       84.28       70.09     29.95 o
  -8   1   9        2.99       17.12     17.57 o
  -7   1   9        3.06       -6.01     15.15 o
  -6   1   9      534.75      548.49     18.81 o
  -5   1   9      125.24      117.76      7.47 o
  -4   1   9     1515.71     1531.18     25.67 o
  -3   1   9     1469.77     1507.80     25.33 o
  -2   1   9     2267.00     2185.63     37.49 o
  -1   1   9      172.80      179.57      6.57 o
   0   1   9       61.50       98.71      6.00 o
   1   1   9     1036.65     1061.31     19.23 o
   2   1   9     2142.29     2201.07     37.10 o
   3   1   9      614.36      712.46     15.62 o
   4   1   9      924.03      871.40     20.39 o
   5   1   9      200.52      215.99     15.26 o
   6   1   9      196.84      234.72     16.17 o
   7   1   9      152.12      150.77     17.17 o
   8   1   9       72.74       46.38     28.39 o
  -9   2   9        7.81      -20.33     20.33 o
  -8   2   9        4.10        0.46     21.37 o
  -7   2   9      513.30      468.20     23.19 o
  -6   2   9      395.25      401.47     14.87 o
  -5   2   9     1187.26     1176.01     20.70 o
  -4   2   9        8.96        3.52      5.89 o
  -3   2   9     1553.55     1448.86     30.90 o
  -2   2   9     4828.49     4767.08     79.35 o
  -1   2   9      501.07      500.75     12.60 o
   0   2   9      455.97      428.47     10.90 o
   1   2   9     1975.18     2330.65     39.07 o
   2   2   9      256.73      270.87      8.40 o
   3   2   9       50.34       54.09      7.55 o
   4   2   9      205.10      200.66     10.44 o
   5   2   9     2133.18     2061.49     47.03 o
   6   2   9      264.44      291.57     18.45 o
   7   2   9        4.95        7.89     34.38 o
   8   2   9      154.41      136.82     21.72 o
  -9   3   9       50.92       50.29     26.39 o
  -8   3   9       18.05       -3.48     16.18 o
  -7   3   9        9.94       -4.02     12.41 o
  -6   3   9     1133.53     1060.38     25.36 o
  -5   3   9       34.51       22.92     10.63 o
  -4   3   9      991.33      946.56     23.36 o
  -3   3   9     1769.36     1756.52     32.16 o
  -2   3   9      146.79      125.09      6.62 o
  -1   3   9       64.18      120.87      6.58 o
   0   3   9      561.00      569.76     14.28 o
   1   3   9     3734.54     3642.90     59.78 o
   2   3   9      656.73      686.43     13.97 o
   3   3   9      492.83      492.18     14.92 o
   4   3   9       62.24       71.82      9.68 o
   5   3   9       71.53       79.38     15.55 o
   6   3   9     1490.38     1482.04     85.89 o
   7   3   9       39.51       52.15     23.33 o
   8   3   9       38.20       11.31     21.03 o
  -8   4   9       80.21       97.83     22.64 o
  -7   4   9        0.67        2.35     12.89 o
  -6   4   9        0.50       -2.25     12.10 o
  -5   4   9       84.27       98.18     13.16 o
  -4   4   9      150.52      178.66     10.88 o
  -3   4   9      184.95      201.32      9.18 o
  -2   4   9     2584.36     2593.50     45.39 o
  -1   4   9     1558.23     1522.99     26.17 o
   0   4   9     2790.37     2845.05     49.14 o
   1   4   9       25.38       18.09      7.31 o
   2   4   9     1726.67     1814.86     30.00 o
   3   4   9       49.17       58.82      8.60 o
   4   4   9      499.34      481.29     22.26 o
   5   4   9       29.57       32.72     15.76 o
   6   4   9      173.98      138.16     19.05 o
   7   4   9       52.13       48.58     31.49 o
   8   4   9        9.88       30.97     22.59 o
  -8   5   9       64.45       79.91     21.44 o
  -7   5   9      281.61      289.09     21.83 o
  -6   5   9      129.85      103.00     15.94 o
  -5   5   9       19.54       33.96     13.78 o
  -4   5   9      369.38      369.55     16.98 o
  -3   5   9     1182.66     1242.13     28.80 o
  -2   5   9      233.63      220.94      9.93 o
  -1   5   9     3439.19     3324.20     53.26 o
   0   5   9      287.92      289.42      8.41 o
   1   5   9     1523.63     1578.60     28.33 o
   2   5   9       45.86       47.12      7.50 o
   3   5   9       59.92       74.97      9.74 o
   4   5   9      710.24      686.61     45.41 o
   5   5   9        0.09        4.23     16.22 o
   6   5   9       40.84       27.48     31.68 o
   7   5   9       81.89       82.00     21.83 o
   8   5   9        7.71        2.98     39.84 o
  -8   6   9      229.80      274.91     37.76 o
  -7   6   9      126.99      135.74     33.97 o
  -6   6   9        7.64      -21.43     21.43 o
  -5   6   9        2.54       -5.89     23.30 o
  -4   6   9       88.95       81.42     18.63 o
  -3   6   9        1.86        6.16     11.48 o
  -2   6   9      336.84      358.39     21.99 o
  -1   6   9      822.19      803.12     18.32 o
   0   6   9     2023.67     2020.63     37.50 o
   1   6   9       21.58       23.40      6.13 o
   2   6   9     2558.52     2601.48     51.34 o
   3   6   9       58.07       44.15     13.44 o
   4   6   9       19.36       48.82     26.01 o
   5   6   9       26.39       38.53     18.16 o
   6   6   9       17.45       28.51     20.17 o
   7   6   9       99.27       99.13     24.13 o
  -7   7   9      237.58      255.93     31.88 o
  -6   7   9      221.46      263.61     48.38 o
  -5   7   9      120.16      129.10     24.19 o
  -4   7   9      224.27      259.37     30.46 o
  -3   7   9       64.97       48.45     13.52 o
  -2   7   9        4.33      -12.94     12.94 o
  -1   7   9     1183.93     1092.25     40.23 o
   0   7   9      841.07      859.07     20.12 o
   1   7   9      107.86      120.50      9.11 o
   2   7   9       24.06       27.95     10.75 o
   3   7   9       40.63       65.84     12.41 o
   4   7   9      193.46      228.25     19.20 o
   5   7   9       43.76       58.08     20.38 o
   6   7   9       22.49       44.47     25.42 o
   7   7   9        1.22       24.00     24.78 o
  -7   8   9      153.23      121.88     28.98 o
  -6   8   9       44.65       25.12     24.33 o
  -5   8   9      471.36      412.61     27.73 o
  -4   8   9       81.93       71.48     19.95 o
  -3   8   9      123.59      116.34     19.35 o
  -2   8   9      317.00      300.87     20.51 o
  -1   8   9      155.39      163.52     12.69 o
   0   8   9        3.79        7.64     23.48 o
   1   8   9     1406.92     1341.96     49.67 o
   2   8   9      135.16      150.68     18.84 o
   3   8   9      621.34      586.90     48.97 o
   4   8   9      124.55      121.03     16.09 o
   5   8   9        6.24        4.04     20.68 o
   6   8   9        0.11       -1.41     30.60 o
  -6   9   9      426.30      414.87     47.49 o
  -5   9   9        5.29       12.11     25.09 o
  -4   9   9      386.51      323.06     26.14 o
  -3   9   9      158.58      171.32     21.89 o
  -2   9   9       86.54       67.93     19.18 o
  -1   9   9       41.92       37.99     18.89 o
   0   9   9        7.65       -6.01     19.18 o
   1   9   9      104.23      129.66     22.75 o
   2   9   9      139.51      121.10     17.61 o
   3   9   9       45.63       44.19     25.61 o
   4   9   9       31.30       67.14     28.28 o
   5   9   9        0.28       15.80     23.73 o
  -5  10   9       28.49       12.75     25.09 o
  -4  10   9      300.11      325.45     36.14 o
  -3  10   9      155.42      142.44     23.61 o
  -2  10   9       10.78       17.92     24.49 o
  -1  10   9       48.99       40.62     25.69 o
   0  10   9        9.39       -5.38     26.88 o
   1  10   9      172.50      221.98     26.37 o
   2  10   9       26.37       20.54     25.40 o
   3  10   9      188.46      183.56     29.39 o
   4  10   9        8.79       16.47     18.16 o
  -4  11   9       17.54       19.71     29.27 o
  -3  11   9      283.27      284.93     33.45 o
  -2  11   9        1.37       -7.17     27.48 o
  -1  11   9       44.08       43.01     29.27 o
   0  11   9        2.62       10.15     30.46 o
   1  11   9        0.42      -28.67     31.66 o
   2  11   9        7.13       13.64     57.64 o
   3  11   9        8.03       14.58     45.10 o
  -2  12   9      125.01      119.47     34.05 o
  -1  12   9        9.09       -7.17     31.06 o
   0  12   9       97.81      100.95     35.24 o
   1  12   9        0.51      -17.92     36.44 o
  -8   0  10      208.73      228.18     41.22 o
  -6   0  10      101.33       94.66     15.45 o
  -4   0  10     2254.08     2161.44     39.41 o
  -2   0  10     3322.68     3310.21     72.78 o
   0   0  10       41.01       50.15      6.90 o
   2   0  10      333.62      351.53     13.51 o
   4   0  10      215.05      221.64     25.09 o
   6   0  10       33.82       56.40     31.36 o
   8   0  10      284.03      264.53     30.04 o
  -9   1  10        7.04       -5.07     29.72 o
  -8   1  10       15.30       24.74     26.70 o
  -7   1  10       54.63       42.03     15.76 o
  -6   1  10      194.58      203.38     13.21 o
  -5   1  10      679.46      605.54     15.05 o
  -4   1  10      447.06      413.11     10.56 o
  -3   1  10      681.39      714.09     15.64 o
  -2   1  10        6.81        4.77      5.37 o
  -1   1  10     2150.57     1974.73     34.65 o
   0   1  10      128.37      175.79      6.10 o
   1   1  10     4766.67     4940.88     80.33 o
   2   1  10      195.32      181.47      7.33 o
   3   1  10       11.54       22.99      6.95 o
   4   1  10       84.87      107.88     14.39 o
   5   1  10        8.42       23.49     12.47 o
   6   1  10      226.63      228.58     16.75 o
   7   1  10      127.13      124.17     26.12 o
   8   1  10       74.11       94.66     21.64 o
  -9   2  10      123.00       86.59     31.12 o
  -8   2  10       21.09        2.46     16.24 o
  -7   2  10       94.19      106.91     13.05 o
  -6   2  10        0.94       -8.95     10.65 o
  -5   2  10      435.79      448.38     15.30 o
  -4   2  10      200.03      191.76      9.73 o
  -3   2  10       38.08       32.39      6.93 o
  -2   2  10     2450.74     2473.33     42.58 o
  -1   2  10      820.01      875.09     17.63 o
   0   2  10     1809.74     1823.51     29.52 o
   1   2  10       60.08       55.89      5.40 o
   2   2  10      518.95      535.82     12.33 o
   3   2  10      241.15      264.96      9.83 o
   4   2  10      426.88      415.91     14.79 o
   5   2  10        9.38       32.86     12.78 o
   6   2  10      212.46      221.85     16.65 o
   7   2  10       55.38       57.18     18.99 o
   8   2  10      109.36       93.54     35.82 o
  -8   3  10      154.18      146.06     17.68 o
  -7   3  10      118.23      119.24     13.53 o
  -6   3  10      292.41      312.37     13.94 o
  -5   3  10       96.65      102.35     13.21 o
  -4   3  10      191.55      205.66     12.89 o
  -3   3  10      839.40      857.36     20.00 o
  -2   3  10      135.06      148.41      7.74 o
  -1   3  10      211.45      240.68      9.31 o
   0   3  10      383.09      418.03     12.75 o
   1   3  10      278.15      296.43     10.09 o
   2   3  10      247.91      221.08      8.29 o
   3   3  10      306.88      329.59     11.92 o
   4   3  10      642.40      682.73     19.46 o
   5   3  10       22.61       26.00     13.09 o
   6   3  10      238.87      182.22     19.24 o
   7   3  10       17.47       39.90     21.65 o
   8   3  10       17.67       20.91     23.23 o
  -8   4  10        1.73       -2.58     19.56 o
  -7   4  10      334.93      393.46     29.40 o
  -6   4  10        4.52       -4.13     12.53 o
  -5   4  10      462.56      468.12     21.32 o
  -4   4  10      439.31      408.81     24.69 o
  -3   4  10      260.84      262.54     11.75 o
  -2   4  10      995.46     1030.70     19.86 o
  -1   4  10       23.22       28.15      6.79 o
   0   4  10      329.22      364.93     12.87 o
   1   4  10      466.68      498.26     13.72 o
   2   4  10      977.25     1041.92     19.40 o
   3   4  10     1082.35     1074.99     23.84 o
   4   4  10      924.10      850.24     22.06 o
   5   4  10      257.13      254.83     28.19 o
   6   4  10        9.95       34.54     25.04 o
   7   4  10       30.11       36.32     23.48 o
   8   4  10        2.43        4.50     52.02 o
  -8   5  10      209.44      224.72     23.03 o
  -7   5  10      110.18      103.11     19.19 o
  -6   5  10      547.04      557.30     29.71 o
  -5   5  10      316.45      353.00     18.98 o
  -4   5  10      428.28      428.79     21.66 o
  -3   5  10      200.78      201.14     13.78 o
  -2   5  10        0.96       -5.78      9.45 o
  -1   5  10        9.31        3.20      7.85 o
   0   5  10      254.86      263.31     12.27 o
   1   5  10       10.53       14.18      5.59 o
   2   5  10      338.18      286.36     11.20 o
   3   5  10       32.67       26.54     10.50 o
   4   5  10     1597.34     1617.65     66.72 o
   5   5  10        0.37       17.00     20.48 o
   6   5  10       13.76       40.17     19.89 o
   7   5  10       71.25       57.32     25.07 o
  -8   6  10      118.21       94.53     31.64 o
  -7   6  10      110.37      111.57     20.55 o
  -6   6  10      263.83      281.64     26.39 o
  -5   6  10      344.81      348.88     24.40 o
  -4   6  10      205.58      236.04     15.90 o
  -3   6  10      524.57      508.93     22.59 o
  -2   6  10       22.76       14.16     11.82 o
  -1   6  10      193.88      192.40     13.89 o
   0   6  10      398.81      391.32     16.43 o
   1   6  10      413.24      371.84     13.81 o
   2   6  10     1718.48     1655.34     43.62 o
   3   6  10       53.40       16.87     13.55 o
   4   6  10       10.86       28.70     19.86 o
   5   6  10       85.47       95.06     19.09 o
   6   6  10        3.70      -11.13     35.01 o
   7   6  10       10.39       32.84     31.39 o
  -7   7  10       30.38       22.96     27.62 o
  -6   7  10      652.58      676.99     68.40 o
  -5   7  10      699.23      684.68     46.29 o
  -4   7  10       40.31       24.88     24.19 o
  -3   7  10      377.90      388.11     20.15 o
  -2   7  10      267.75      267.44     20.31 o
  -1   7  10       46.28       24.47     11.04 o
   0   7  10      720.84      698.35     22.10 o
   1   7  10       18.71       34.56     10.48 o
   2   7  10      106.34      122.35     12.18 o
   3   7  10        1.10       -8.43     14.78 o
   4   7  10      554.69      498.70     35.08 o
   5   7  10        0.44        9.55     27.32 o
   6   7  10       28.89       78.30     22.71 o
  -6   8  10      129.27      134.47     26.58 o
  -5   8  10      275.44      288.55     26.23 o
  -4   8  10      251.31      250.20     23.51 o
  -3   8  10      285.86      290.78     23.06 o
  -2   8  10      517.18      514.34     37.87 o
  -1   8  10      303.61      344.45     15.76 o
   0   8  10      565.19      644.91     33.84 o
   1   8  10      642.40      619.87     63.92 o
   2   8  10       13.22       40.76     16.79 o
   3   8  10      219.42      202.66     15.71 o
   4   8  10        2.13       -0.54     19.04 o
   5   8  10        0.49       -2.03     21.45 o
   6   8  10       18.72       17.74     52.19 o
  -6   9  10        2.53      -19.23     26.50 o
  -5   9  10      100.52      112.91     25.41 o
  -4   9  10      139.31      134.53     24.49 o
  -3   9  10      399.01      370.99     26.29 o
  -2   9  10      654.03      635.10     67.80 o
  -1   9  10       41.73       61.86     37.93 o
   0   9  10       12.78      -20.33     20.33 o
   1   9  10       13.20       -7.41     21.87 o
   2   9  10       82.85       56.32     23.96 o
   3   9  10       29.63       76.82     44.50 o
   4   9  10        7.70       37.08     22.80 o
   5   9  10        8.49       26.23     22.96 o
  -5  10  10      182.08      234.07     47.79 o
  -4  10  10      224.44      216.10     36.14 o
  -3  10  10       11.76       14.34     26.88 o
  -2  10  10        8.25        8.36     25.09 o
   0  10  10       98.58      106.92     29.87 o
   1  10  10      211.62      243.34     27.93 o
   2  10  10        1.47       42.25     26.29 o
   3  10  10       30.78       38.41     28.28 o
   4  10  10        0.06       21.05     51.37 o
  -3  11  10      100.44      109.31     31.06 o
  -2  11  10      243.93      178.01     31.66 o
  -1  11  10      192.34      152.32     31.66 o
   0  11  10        4.44       25.69     31.66 o
   1  11  10      126.29      119.47     35.24 o
   2  11  10       51.84       42.89     29.83 o
   3  11  10       41.20      -11.12     31.16 o
  -9   0  11       48.97       54.36     43.61 o
  -7   0  11      178.54      215.64     38.23 o
  -5   0  11      326.74      334.60     16.26 o
  -3   0  11        7.87       11.38      6.98 o
  -1   0  11       13.32       11.74      6.74 o
   1   0  11     3919.89     4019.26     93.55 o
   3   0  11      484.70      523.16     20.35 o
   5   0  11     1309.05     1276.78    145.15 o
   7   0  11      134.92      151.72     26.29 o
  -9   1  11        0.07        7.42     30.99 o
  -8   1  11      163.33      193.59     30.15 o
  -7   1  11       94.91       97.43     20.16 o
  -6   1  11      689.77      663.39     19.94 o
  -5   1  11       73.30       60.20      9.19 o
  -4   1  11      404.99      413.90     13.61 o
  -3   1  11      405.74      385.93     11.71 o
  -2   1  11      312.10      303.36     10.70 o
  -1   1  11      482.60      508.37     12.65 o
   0   1  11     1352.87     1321.78     22.37 o
   1   1  11       18.49       12.67      5.57 o
   2   1  11     1028.16     1062.01     20.49 o
   3   1  11      265.74      274.24     10.02 o
   4   1  11     1773.63     1833.06     35.85 o
   5   1  11      268.29      294.83     21.38 o
   6   1  11       31.45       65.20     16.04 o
   7   1  11       53.82       62.46     18.00 o
   8   1  11        3.52       39.64     21.73 o
  -8   2  11       11.92       -4.71     21.95 o
  -7   2  11      241.83      265.72     14.97 o
  -6   2  11      533.69      553.29     18.39 o
  -5   2  11      585.56      560.78     17.39 o
  -4   2  11      440.57      385.86     17.48 o
  -3   2  11      798.71      769.86     18.40 o
  -2   2  11      864.35      813.53     16.40 o
  -1   2  11      892.03      920.59     22.75 o
   0   2  11      321.22      306.69      8.94 o
   1   2  11     1219.51     1243.27     21.60 o
   2   2  11      166.93      160.89      7.47 o
   3   2  11      972.88      974.73     23.19 o
   4   2  11        0.85       -7.48      9.76 o
   5   2  11       77.34       70.32     13.98 o
   6   2  11      576.54      595.87     40.87 o
   7   2  11        3.43       10.01     23.20 o
   8   2  11        0.68       32.13     22.21 o
  -8   3  11        4.17      -22.42     22.42 o
  -7   3  11      161.42      159.77     14.39 o
  -6   3  11      245.26      250.45     15.57 o
  -5   3  11      219.18      227.27     24.71 o
  -4   3  11       68.96       77.91     12.05 o
  -3   3  11     1000.48     1016.14     22.44 o
  -2   3  11      119.88      117.26      7.99 o
  -1   3  11     2058.06     1939.34     37.35 o
   0   3  11      566.88      588.33     14.49 o
   1   3  11      702.64      764.24     16.71 o
   2   3  11      160.12      179.14      7.90 o
   3   3  11       29.38        5.13      8.87 o
   4   3  11       62.39       85.59     12.11 o
   5   3  11      162.95      155.01     15.15 o
   6   3  11       22.65       43.29     17.79 o
   7   3  11      133.32      123.06     22.39 o
   8   3  11       17.68       28.54     23.00 o
  -8   4  11       15.80       14.85     19.84 o
  -7   4  11       24.51       27.63     15.32 o
  -6   4  11        9.96      -13.95     16.01 o
  -5   4  11      283.80      300.02     17.39 o
  -4   4  11      775.20      754.55     26.50 o
  -3   4  11      268.06      310.18     20.52 o
  -2   4  11     3015.90     2774.60     51.32 o
  -1   4  11      196.17      186.06     10.37 o
   0   4  11      533.22      577.42     16.46 o
   1   4  11        1.80        7.97      5.97 o
   2   4  11       43.66       41.72      7.22 o
   3   4  11       16.62        0.91     11.67 o
   4   4  11      114.86      139.32     12.75 o
   5   4  11        1.26       23.63     17.82 o
   6   4  11       69.48       84.81     28.72 o
   7   4  11       22.32       46.39     40.36 o
  -8   5  11       13.01       -1.82     21.41 o
  -7   5  11        1.54       -8.11     18.55 o
  -6   5  11       13.45       -0.57     16.66 o
  -5   5  11      233.37      262.90     17.89 o
  -4   5  11      107.66       99.58     14.13 o
  -3   5  11      738.17      747.12     26.01 o
  -2   5  11      352.13      351.30     15.15 o
  -1   5  11     1042.69      976.88     22.34 o
   0   5  11       26.87       31.12     11.55 o
   1   5  11      697.70      750.28     20.80 o
   2   5  11      108.19       90.93     10.30 o
   3   5  11        1.70       16.58     13.17 o
   4   5  11      475.92      480.19     24.04 o
   5   5  11      250.58      219.05     20.00 o
   6   5  11       75.29       37.61     20.42 o
   7   5  11       19.16       36.00     26.15 o
  -7   6  11        8.36       -3.07     19.68 o
  -6   6  11        6.07      -16.05     23.05 o
  -5   6  11        1.88      -15.39     15.39 o
  -4   6  11      970.91      975.07     32.01 o
  -3   6  11      416.88      428.41     21.17 o
  -2   6  11      297.60      314.78     14.28 o
  -1   6  11       51.11       64.85     10.55 o
   0   6  11     1574.06     1627.32     36.24 o
   1   6  11      427.50      402.29     20.07 o
   2   6  11      556.83      435.83     21.31 o
   3   6  11       81.13       69.16     15.00 o
   4   6  11       11.35       28.99     16.61 o
   5   6  11       39.11       50.46     29.49 o
   6   6  11       80.47       94.59     32.61 o
   7   6  11        0.06       15.28     24.36 o
  -7   7  11       43.61       23.39     28.62 o
  -6   7  11       12.43       14.66     24.50 o
  -5   7  11       11.90       20.37     21.49 o
  -4   7  11       29.13       41.03     19.54 o
  -3   7  11      271.36      284.16     18.27 o
  -2   7  11      316.44      392.75     21.64 o
  -1   7  11        9.82       -2.66     11.52 o
   0   7  11      126.09      141.77     13.63 o
   1   7  11      224.39      272.71     19.78 o
   2   7  11      891.49      905.12     54.66 o
   3   7  11       27.72        1.78     15.48 o
   4   7  11      161.31      157.41     35.41 o
   5   7  11       14.76       57.43     29.16 o
   6   7  11        0.74       60.35     32.38 o
  -6   8  11       41.18       35.93     30.17 o
  -5   8  11       15.27        4.45     22.96 o
  -4   8  11       58.60       58.31     21.42 o
  -3   8  11        0.70       -2.10     19.74 o
  -2   8  11       11.61       -0.41     13.30 o
  -1   8  11      171.68      172.24     14.40 o
   0   8  11      969.89     1006.84     42.05 o
   1   8  11        7.23       13.09     20.71 o
   2   8  11       28.72       45.44     27.78 o
   3   8  11       33.98       53.74     32.85 o
   4   8  11        3.88        8.91     42.65 o
   5   8  11       13.60       35.67     22.86 o
  -5   9  11       11.49      -17.73     24.82 o
  -4   9  11        4.75      -13.98     41.52 o
  -3   9  11      110.51       77.19     22.59 o
  -2   9  11      127.25      145.39     36.44 o
  -1   9  11      345.05      300.70     24.93 o
   0   9  11        3.91      -13.56     21.42 o
   1   9  11        2.37      -19.03     23.89 o
   2   9  11      267.84      249.28     27.61 o
   3   9  11        2.00       32.73     64.21 o
   4   9  11        3.85       17.45     35.84 o
   5   9  11        4.45       19.66     31.84 o
  -4  10  11        5.20       15.41     24.50 o
  -3  10  11       23.61        0.00     27.48 o
  -2  10  11       57.26        7.17     26.88 o
  -1  10  11      275.46      200.11     31.06 o
   0  10  11       57.02       63.48     24.97 o
   1  10  11       48.46       47.08     26.29 o
   2  10  11       33.92       24.60     26.96 o
   3  10  11        2.90       66.74     56.75 o
   4  10  11       50.73       94.85     37.63 o
  -3  11  11       43.71        5.38     29.87 o
  -2  11  11       17.04      -29.27     29.27 o
  -1  11  11        2.10       13.74     31.06 o
   0  11  11       37.31       28.07     34.05 o
   1  11  11        0.18      -13.14     34.65 o
   2  11  11        3.24       52.32     52.27 o
  -8   0  12      139.30      123.65     42.41 o
  -6   0  12      159.07      146.87     22.88 o
  -4   0  12     1922.72     1847.54     62.47 o
  -2   0  12     1029.26      960.97     24.98 o
   0   0  12        4.85       11.59      7.92 o
   2   0  12      135.83      152.84     12.67 o
   4   0  12     1747.00     1648.99     56.19 o
   6   0  12        2.84      -19.14     23.59 o
   8   0  12        8.59       45.26     31.96 o
  -8   1  12       14.53        6.14     22.84 o
  -7   1  12       44.81       25.16     21.98 o
  -6   1  12       78.62       87.49     18.71 o
  -5   1  12      665.53      682.89     19.86 o
  -4   1  12        3.68        1.88      9.58 o
  -3   1  12      863.36      870.86     21.48 o
  -2   1  12       24.36        9.75      6.93 o
  -1   1  12      433.85      455.21     12.64 o
   0   1  12     1009.28      998.12     18.17 o
   1   1  12      749.02      801.30     16.68 o
   2   1  12      596.35      597.61     14.66 o
   3   1  12     1420.38     1305.21     25.17 o
   4   1  12       24.47       25.27     12.25 o
   5   1  12      291.31      305.43     17.48 o
   6   1  12       41.86       45.06     16.59 o
   7   1  12       65.29      107.25     23.62 o
  -8   2  12       60.07       51.29     23.47 o
  -7   2  12        1.01        5.10     20.72 o
  -6   2  12       23.59       12.80     11.45 o
  -5   2  12       11.36        8.88     13.33 o
  -4   2  12     2092.10     1973.85     44.87 o
  -3   2  12      139.21      137.83     10.25 o
  -2   2  12     1049.21     1068.25     22.99 o
  -1   2  12     2480.82     2495.20     43.70 o
   0   2  12      814.89      854.68     16.30 o
   1   2  12      574.98      555.36     13.01 o
   2   2  12      148.49      157.08      7.92 o
   3   2  12      346.32      405.48     14.69 o
   4   2  12        3.12       12.26     14.20 o
   5   2  12        7.93       23.64     14.32 o
   6   2  12      429.85      437.06     34.14 o
   7   2  12        0.76       15.61     20.19 o
  -8   3  12      156.36      161.01     26.67 o
  -7   3  12       30.01       19.56     20.91 o
  -6   3  12       17.37       22.45     12.78 o
  -5   3  12      275.94      271.59     30.22 o
  -4   3  12       29.25       19.04     11.08 o
  -3   3  12     1366.49     1337.40     32.65 o
  -2   3  12     1406.17     1344.72     29.76 o
  -1   3  12      952.13      967.93     21.73 o
   0   3  12      249.78      264.48     10.35 o
   1   3  12        1.56        3.41      6.28 o
   2   3  12      894.57      921.94     18.37 o
   3   3  12       76.82       65.95     10.82 o
   4   3  12       18.96       29.22     11.90 o
   5   3  12       37.14       37.57     14.71 o
   6   3  12       14.25       11.55     19.52 o
   7   3  12        3.39      -16.93     20.16 o
  -8   4  12       88.50       92.59     49.58 o
  -7   4  12      301.39      311.10     18.31 o
  -6   4  12       19.80        7.26     17.12 o
  -5   4  12        5.69        3.71     14.74 o
  -4   4  12        1.01        6.87     14.29 o
  -3   4  12      208.19      212.04     12.45 o
  -2   4  12      330.93      349.11     16.91 o
  -1   4  12     2097.62     2010.38     46.35 o
   0   4  12       62.74       72.82     10.46 o
   1   4  12      661.61      644.99     26.67 o
   2   4  12      180.57      184.39      9.77 o
   3   4  12       45.17       43.70     11.48 o
   4   4  12        1.00        5.53     13.21 o
   5   4  12       50.66       79.37     17.87 o
   6   4  12        1.31       -4.66     25.65 o
   7   4  12        4.89       30.93     42.97 o
  -7   5  12      106.17      129.04     44.78 o
  -6   5  12      149.75      119.67     18.86 o
  -5   5  12       50.45       58.30     16.15 o
  -4   5  12       17.12       20.24     14.04 o
  -3   5  12       68.58       55.39     11.83 o
  -2   5  12       95.07      108.24     11.48 o
  -1   5  12      461.00      508.70     19.88 o
   0   5  12      609.61      583.55     33.54 o
   1   5  12      154.28      166.00     18.12 o
   2   5  12     1547.11     1595.93     45.01 o
   3   5  12      518.95      482.59     22.37 o
   4   5  12       13.33       30.74     16.39 o
   5   5  12       49.99       38.65     18.76 o
   6   5  12       73.63       83.87     32.19 o
   7   5  12        2.10        3.21     29.94 o
  -7   6  12      301.80      340.57     40.71 o
  -6   6  12      158.09      172.68     26.04 o
  -5   6  12      405.44      376.98     21.27 o
  -4   6  12      294.09      299.79     18.59 o
  -3   6  12       61.78       68.99     12.81 o
  -2   6  12       10.91        0.10     11.70 o
  -1   6  12      298.62      320.29     16.50 o
   0   6  12     1090.02     1082.45     30.44 o
   1   6  12      479.10      439.20     21.85 o
   2   6  12        2.17       22.51     19.98 o
   3   6  12      646.54      635.57     36.18 o
   4   6  12        4.49       21.42     17.58 o
   5   6  12       11.68       -9.01     34.22 o
   6   6  12        4.26       12.08     49.45 o
  -7   7  12      105.78      101.42     30.50 o
  -6   7  12       50.00       30.26     25.50 o
  -5   7  12      173.33      168.17     24.74 o
  -4   7  12      449.75      399.21     28.40 o
  -3   7  12        2.09       11.11     15.77 o
  -2   7  12      153.99      139.99     13.99 o
  -1   7  12      254.82      262.60     21.74 o
   0   7  12      115.97      104.86     15.70 o
   1   7  12      131.11      118.88     21.22 o
   2   7  12      882.55      828.51     49.58 o
   3   7  12       34.29       23.81     24.33 o
   4   7  12       69.33       53.54     33.70 o
   5   7  12        6.64       18.42     31.84 o
   6   7  12       26.39       28.33     45.98 o
  -6   8  12      397.67      423.19     33.37 o
  -5   8  12      190.48      164.86     29.27 o
  -4   8  12      227.99      224.78     25.13 o
  -3   8  12       79.94       77.12     21.67 o
  -2   8  12      196.04      187.57     15.73 o
  -1   8  12       65.41       90.39     22.15 o
   0   8  12        0.87       38.27     20.97 o
   1   8  12        3.88       10.15     25.09 o
   2   8  12       42.60       41.37     23.96 o
   3   8  12       11.85       16.16     25.59 o
   4   8  12        1.43       31.57     27.86 o
   5   8  12       81.44      117.73     69.89 o
  -5   9  12      299.97      260.77     29.57 o
  -4   9  12      340.36      376.18     36.14 o
  -3   9  12      153.55      136.52     58.54 o
  -2   9  12       33.57       -5.97     25.69 o
  -1   9  12      283.18      277.40     33.15 o
   0   9  12      440.55      394.86     28.80 o
   1   9  12        4.28      -23.23     24.30 o
   2   9  12       51.52       43.36     26.52 o
   3   9  12       13.73       40.11     28.17 o
   4   9  12        0.34       48.41     30.75 o
  -4  10  12        5.12       -5.20     25.36 o
  -3  10  12       89.72       54.36     29.27 o
  -2  10  12      555.39      562.69     44.80 o
  -1  10  12        0.61        2.39     28.67 o
   0  10  12       10.97       49.10     25.84 o
   1  10  12       16.75       44.54     26.85 o
   2  10  12        9.69       21.00     52.57 o
   3  10  12       44.86       63.65     30.61 o
  -2  11  12       23.70       15.53     31.06 o
  -1  11  12       43.64       46.59     32.85 o
   0  11  12       78.35       71.08     35.84 o
   1  11  12       22.04      -25.09     35.84 o
  -7   0  13      155.22      168.83     27.84 o
  -5   0  13       58.31       38.07     25.69 o
  -3   0  13     1188.34     1159.44     60.33 o
  -1   0  13     2566.56     2587.24     65.75 o
   1   0  13      288.02      297.09     15.37 o
   3   0  13       21.62       37.87     11.66 o
   5   0  13       76.45       69.22     22.16 o
   7   0  13      136.84      110.41     28.22 o
  -8   1  13      102.99      120.04     24.90 o
  -7   1  13        4.86      -18.78     18.78 o
  -6   1  13       33.93       37.79     16.85 o
  -5   1  13      164.62      156.50     19.92 o
  -4   1  13       45.73       36.96     14.67 o
  -3   1  13       17.67       36.20      9.87 o
  -2   1  13      215.78      224.49     11.80 o
  -1   1  13      919.62      919.17     20.68 o
   0   1  13     1199.65     1225.24     21.73 o
   1   1  13       42.71       43.03      6.85 o
   2   1  13      164.18      192.02      8.97 o
   3   1  13      426.78      420.55     14.65 o
   4   1  13        1.19       13.21     12.87 o
   5   1  13        0.43       14.74     14.78 o
   6   1  13       10.70       21.01     16.83 o
   7   1  13        0.30       14.80     19.20 o
  -8   2  13        2.54      -13.61     24.36 o
  -7   2  13        5.68       -0.30     21.92 o
  -6   2  13      230.42      217.43     21.57 o
  -5   2  13      241.76      244.10     19.16 o
  -4   2  13      101.67       68.38     11.38 o
  -3   2  13      114.37      111.08     10.85 o
  -2   2  13       88.19       86.88     10.65 o
  -1   2  13      192.82      195.70      9.76 o
   0   2  13      272.89      275.98     11.95 o
   1   2  13       91.38      120.69      7.46 o
   2   2  13       29.87       14.41      7.57 o
   3   2  13      785.31      831.81     21.17 o
   4   2  13      135.10      128.02     14.43 o
   5   2  13        0.30        5.74     15.26 o
   6   2  13       10.86       56.53     17.37 o
   7   2  13        4.31       31.40     23.59 o
  -8   3  13       30.06       31.42     30.43 o
  -7   3  13      199.94      225.61     29.57 o
  -6   3  13       57.61       58.14     24.06 o
  -5   3  13      405.45      425.29     18.74 o
  -4   3  13       68.33       50.45     12.05 o
  -3   3  13      172.04      179.31     12.28 o
  -2   3  13       23.11       26.16     10.90 o
  -1   3  13      855.31      842.40     22.13 o
   0   3  13     1285.02     1312.99     29.74 o
   1   3  13     1586.31     1497.57     27.90 o
   2   3  13      528.60      576.16     16.88 o
   3   3  13      126.16      119.17     16.46 o
   4   3  13      403.37      423.26     24.65 o
   5   3  13       86.04       99.57     22.88 o
   6   3  13       46.19       41.09     29.60 o
   7   3  13        2.69       20.57     31.18 o
  -8   4  13       16.37       -5.97     50.18 o
  -7   4  13       48.66       43.16     27.73 o
  -6   4  13      768.83      727.66     31.05 o
  -5   4  13       32.81       40.14     16.18 o
  -4   4  13      595.34      607.55     22.44 o
  -3   4  13       16.64        8.00     11.40 o
  -2   4  13       26.96       22.25     10.90 o
  -1   4  13      193.23      215.24     12.99 o
   0   4  13      195.06      192.14     16.11 o
   1   4  13      580.84      606.47     19.49 o
   2   4  13       63.24       78.82     10.80 o
   3   4  13        0.86       -0.87     11.74 o
   4   4  13      382.78      371.63     30.25 o
   5   4  13        2.72        7.57     17.51 o
   6   4  13       35.84       19.26     20.00 o
   7   4  13        5.23        1.88     28.70 o
  -7   5  13      144.00      114.66     20.37 o
  -6   5  13      261.80      246.21     21.45 o
  -5   5  13      308.04      350.43     20.83 o
  -4   5  13       56.02       84.25     13.73 o
  -3   5  13      856.18      887.31     26.62 o
  -2   5  13      176.44      175.30     13.28 o
  -1   5  13        5.55       12.73     12.43 o
   0   5  13       30.21       30.58     12.10 o
   1   5  13        0.91        4.94     10.64 o
   2   5  13      142.50      139.54     16.10 o
   3   5  13        8.36       -7.20     14.57 o
   4   5  13       26.35       49.12     17.20 o
   5   5  13       17.15       -0.76     24.74 o
   6   5  13        0.41       -8.13     22.61 o
  -7   6  13       87.88       70.15     20.93 o
  -6   6  13      125.53      124.57     26.23 o
  -5   6  13      246.80      262.02     20.73 o
  -4   6  13      120.47      141.53     17.56 o
  -3   6  13      711.42      681.19     24.28 o
  -2   6  13     1062.43      965.10     28.34 o
  -1   6  13       19.53       25.39     13.54 o
   0   6  13        2.21      -13.47     14.16 o
   1   6  13       28.28       12.05     14.48 o
   2   6  13        2.78      -12.88     20.53 o
   3   6  13       48.96       52.86     41.81 o
   4   6  13      498.42      457.83     32.82 o
   5   6  13        4.07       31.47     25.39 o
   6   6  13        4.30      -10.82     47.04 o
  -6   7  13      136.66      117.39     27.41 o
  -5   7  13      332.95      321.89     32.56 o
  -4   7  13      120.37      137.26     18.74 o
  -3   7  13      737.54      753.25     26.68 o
  -2   7  13      587.61      536.50     25.87 o
  -1   7  13      282.88      308.69     20.59 o
   0   7  13       33.93       32.16     15.14 o
   1   7  13        0.67       12.41     23.00 o
   2   7  13       61.59       68.84     23.16 o
   3   7  13       54.51       36.34     25.41 o
   4   7  13      183.78      142.87     29.47 o
   5   7  13      223.68      259.61     33.45 o
  -5   8  13        0.96      -11.03     24.97 o
  -4   8  13      103.01       97.98     24.21 o
  -3   8  13      342.77      321.79     27.07 o
  -2   8  13      577.43      582.54     25.14 o
  -1   8  13      110.62      116.50     23.30 o
   0   8  13       52.33       45.30     22.65 o
   1   8  13      107.50      112.75     24.20 o
   2   8  13        1.20       53.02     41.22 o
   3   8  13        3.38       29.00     26.94 o
   4   8  13      273.32      205.25     31.71 o
   5   8  13        4.39       34.15     34.05 o
  -5   9  13       23.40       38.33     27.28 o
  -4   9  13      198.61      231.06     36.74 o
  -3   9  13       51.07       42.15     19.72 o
  -2   9  13      205.46      146.35     29.27 o
  -1   9  13       37.00        7.60     23.20 o
   0   9  13      217.80      233.57     38.83 o
   1   9  13       48.28       48.82     25.97 o
   2   9  13        5.22       -6.67     26.63 o
   3   9  13        8.66       -6.69     28.83 o
   4   9  13       22.16       40.63     66.30 o
  -3  10  13      160.70      107.52     32.26 o
  -2  10  13      296.63      295.09     35.24 o
  -1  10  13        2.82      -25.09     30.46 o
   0  10  13       39.95       50.49     37.04 o
   1  10  13      232.98      219.52     30.36 o
   2  10  13       71.69       89.27     30.76 o
  -8   0  14       84.31       40.95     31.47 o
  -6   0  14      417.07      462.20     31.97 o
  -4   0  14     3208.01     3219.66    143.96 o
  -2   0  14       32.75       37.63     22.10 o
   0   0  14      209.76      232.78     13.95 o
   2   0  14       29.13       27.48     11.95 o
   4   0  14      492.24      506.04     31.96 o
   6   0  14      159.55      185.51     27.83 o
  -8   1  14        0.06        1.68     22.23 o
  -7   1  14      147.87      168.17     21.00 o
  -6   1  14       75.97       67.98     18.21 o
  -5   1  14       39.93       45.37     17.92 o
  -4   1  14       52.79       59.11     16.35 o
  -3   1  14     3401.61     3333.99    104.96 o
  -2   1  14      182.58      194.25     12.37 o
  -1   1  14       13.67       33.74      9.83 o
   0   1  14        2.31       10.49      6.75 o
   1   1  14      820.11      770.23     17.37 o
   2   1  14       77.45       79.55      8.57 o
   3   1  14      638.44      623.41     18.64 o
   4   1  14      462.36      444.55     20.23 o
   5   1  14       36.28       75.89     16.33 o
   6   1  14       11.25       61.57     18.12 o
   7   1  14       21.38       64.19     21.96 o
  -8   2  14       25.13       15.90     25.61 o
  -7   2  14       51.24       62.93     20.24 o
  -6   2  14      154.33      155.95     22.01 o
  -5   2  14       41.97       37.28     18.34 o
  -4   2  14       98.45      104.39     17.41 o
  -3   2  14     1204.25     1166.57     33.75 o
  -2   2  14       74.94       93.05     11.72 o
  -1   2  14        5.42       12.29     10.20 o
   0   2  14      128.67      148.87     10.55 o
   1   2  14      229.26      256.63     10.34 o
   2   2  14      222.66      276.34     11.96 o
   3   2  14      180.61      202.86     14.18 o
   4   2  14       49.82       60.81     20.92 o
   5   2  14        0.26       -2.25     15.79 o
   6   2  14       76.64      116.43     20.59 o
   7   2  14       20.72       44.30     25.04 o
  -7   3  14       89.42       74.15     29.42 o
  -6   3  14       12.15       18.86     21.42 o
  -5   3  14       87.60      110.97     19.66 o
  -4   3  14       63.03       71.12     13.09 o
  -3   3  14        8.78       16.48     11.62 o
  -2   3  14      798.22      812.55     27.06 o
  -1   3  14       30.36       44.53     12.14 o
   0   3  14     2383.56     2257.48     47.19 o
   1   3  14      714.83      742.20     21.75 o
   2   3  14      505.59      525.28     24.40 o
   3   3  14      143.44      156.93     13.82 o
   4   3  14       44.27       34.07     14.56 o
   5   3  14       71.07      112.14     27.63 o
   6   3  14        0.83       10.25     33.81 o
   7   3  14       22.35       38.31     43.24 o
  -7   4  14       61.40       32.79     29.85 o
  -6   4  14       10.05       17.03     26.62 o
  -5   4  14       26.80       35.52     15.06 o
  -4   4  14      735.99      708.36     24.57 o
  -3   4  14      301.85      301.33     15.50 o
  -2   4  14       11.50        9.41     12.62 o
  -1   4  14      448.41      439.35     19.41 o
   0   4  14      338.98      356.68     18.71 o
   1   4  14      966.11     1044.72     26.85 o
   2   4  14     1850.58     1826.77     50.67 o
   3   4  14        5.76        8.27     12.81 o
   4   4  14       17.13       32.24     16.63 o
   5   4  14        7.67       24.19     18.65 o
   6   4  14       80.42      108.61     23.96 o
  -7   5  14        0.87      -44.20     50.18 o
  -6   5  14       70.43       58.36     20.37 o
  -5   5  14      299.96      296.29     21.90 o
  -4   5  14      129.77      109.84     15.11 o
  -3   5  14        5.16        8.23     13.49 o
  -2   5  14      113.29      113.62     19.46 o
  -1   5  14       44.44       61.73     18.07 o
   0   5  14     1766.75     1704.54     46.96 o
   1   5  14        1.20        5.19     14.96 o
   2   5  14       60.06       48.19     16.41 o
   3   5  14        3.66       11.67     22.79 o
   4   5  14        8.63       33.79     34.35 o
   5   5  14        3.60       12.94     19.81 o
   6   5  14       54.23       54.31     53.79 o
  -6   6  14      112.16      105.47     26.77 o
  -5   6  14        6.63        7.90     18.82 o
  -4   6  14        2.51      -13.60     14.97 o
  -3   6  14      208.20      216.17     16.22 o
  -2   6  14        5.73       19.84     19.05 o
  -1   6  14      115.19      130.53     15.86 o
   0   6  14       99.08       92.21     15.72 o
   1   6  14      236.12      279.63     18.80 o
   2   6  14        6.39       20.88     21.89 o
   3   6  14        8.54       17.38     24.42 o
   4   6  14      433.86      486.13     34.92 o
   5   6  14       28.52      110.06     30.73 o
  -6   7  14       29.24      -32.43     49.58 o
  -5   7  14       72.56       42.71     25.36 o
  -4   7  14      181.80      190.66     17.88 o
  -3   7  14        3.96      -12.23     15.24 o
  -2   7  14       46.27       76.46     15.86 o
  -1   7  14       46.76       45.89     16.30 o
   0   7  14       43.68       38.50     16.70 o
   1   7  14      161.73      157.56     28.07 o
   2   7  14       25.75       75.72     25.05 o
   3   7  14        4.72      -15.49     28.07 o
   4   7  14      148.38      213.29     31.46 o
   5   7  14      129.13      112.80     32.38 o
  -5   8  14        7.57        6.24     26.20 o
  -4   8  14        7.93      -12.41     19.63 o
  -3   8  14        1.82       -7.62     18.83 o
  -2   8  14        0.22       -9.15     15.98 o
  -1   8  14      350.98      338.31     27.17 o
   0   8  14      254.63      191.19     25.41 o
   1   8  14      176.55      172.71     26.08 o
   2   8  14       32.77       35.04     26.04 o
   3   8  14        0.42       19.31     27.77 o
   4   8  14       19.87       14.02     33.75 o
  -4   9  14       22.42       23.26     21.66 o
  -3   9  14       26.19       -3.97     20.30 o
  -2   9  14       11.36       -7.77     28.07 o
  -1   9  14       24.19        9.69     24.30 o
   0   9  14       76.06       73.82     26.08 o
   1   9  14       11.52        3.77     46.29 o
   2   9  14        3.91       20.22     31.66 o
   3   9  14       71.81       62.12     47.19 o
  -2  10  14        0.69        1.79     30.46 o
  -1  10  14       10.28       19.71     32.26 o
   0  10  14        7.13       11.83     27.73 o
   1  10  14        0.42       51.47     29.60 o
  -7   0  15      123.55      104.44     31.18 o
  -5   0  15     1651.29     1626.56     84.22 o
  -3   0  15       10.77      -24.49     25.69 o
  -1   0  15     2302.88     2398.92    111.70 o
   1   0  15       27.63       57.50     14.06 o
   3   0  15      405.07      415.42     26.70 o
   5   0  15      422.17      401.50     29.27 o
  -7   1  15        0.71       21.17     21.13 o
  -6   1  15       94.98       74.43     22.60 o
  -5   1  15      389.81      435.80     24.56 o
  -4   1  15       45.90       49.54     20.48 o
  -3   1  15      327.70      318.30     23.02 o
  -2   1  15     1974.69     1927.02     65.47 o
  -1   1  15     1660.33     1644.81     44.28 o
   0   1  15      574.67      580.74     20.99 o
   1   1  15      180.50      193.37     10.16 o
   2   1  15      318.18      383.32     14.33 o
   3   1  15        1.37       -2.86     12.41 o
   4   1  15       81.74       78.97     15.18 o
   5   1  15       99.90      121.29     17.89 o
   6   1  15       48.43       70.25     28.95 o
  -7   2  15       39.93       31.02     24.83 o
  -6   2  15      175.24      200.12     23.75 o
  -5   2  15      316.31      323.91     23.50 o
  -4   2  15        0.35       -1.07     17.96 o
  -3   2  15      435.03      425.14     26.28 o
  -2   2  15      400.37      376.26     17.75 o
  -1   2  15      746.50      812.90     27.44 o
   0   2  15      126.88      135.96     12.68 o
   1   2  15        3.34        4.84     11.34 o
   2   2  15      573.31      548.69     20.60 o
   3   2  15       15.25       21.00     13.01 o
   4   2  15      129.69      150.43     17.21 o
   5   2  15       91.45      117.18     24.14 o
   6   2  15       38.60       61.58     21.11 o
  -7   3  15        8.22       -6.67     24.98 o
  -6   3  15        1.12      -20.17     22.85 o
  -5   3  15      321.25      376.00     26.39 o
  -4   3  15        6.21       16.89     18.80 o
  -3   3  15      353.45      366.15     18.80 o
  -2   3  15     1725.01     1728.87     46.69 o
  -1   3  15      531.63      518.27     22.89 o
   0   3  15       72.45       75.19     13.84 o
   1   3  15      435.28      385.77     16.44 o
   2   3  15       24.82       25.88     16.14 o
   3   3  15      341.76      374.45     22.08 o
   4   3  15       40.72       40.99     15.34 o
   5   3  15       17.44       47.73     19.59 o
   6   3  15       29.87       28.40     21.71 o
  -7   4  15      180.37      221.74     47.76 o
  -6   4  15       82.59      120.83     30.59 o
  -5   4  15      146.55      154.91     22.94 o
  -4   4  15      252.41      239.36     16.63 o
  -3   4  15      118.32       89.27     17.33 o
  -2   4  15      235.60      229.51     16.17 o
  -1   4  15      927.01      980.64     31.98 o
   0   4  15       20.01       11.78     14.28 o
   1   4  15        6.20       19.61     15.09 o
   2   4  15     1056.30     1037.83     35.92 o
   3   4  15      737.15      739.24     32.47 o
   4   4  15       73.82       93.32     26.41 o
   5   4  15        8.20       -4.62     19.48 o
   6   4  15        8.01       23.93     22.19 o
  -6   5  15      118.51      110.71     25.16 o
  -5   5  15       94.91       92.02     18.28 o
  -4   5  15      357.96      347.63     25.61 o
  -3   5  15       11.11        8.58     14.31 o
  -2   5  15       81.85       61.28     16.42 o
  -1   5  15        5.46        6.21     15.68 o
   0   5  15       57.31       61.76     15.44 o
   1   5  15      121.13      101.37     17.27 o
   2   5  15     1358.85     1377.24     49.58 o
   3   5  15      641.39      657.80     52.57 o
   4   5  15       29.55       86.20     28.31 o
   5   5  15        1.99       20.76     36.74 o
  -6   6  15      225.93      298.58     36.23 o
  -5   6  15      223.95      268.69     20.12 o
  -4   6  15      196.16      222.34     18.13 o
  -3   6  15       55.66       58.67     15.65 o
  -2   6  15        1.06       -8.92     15.78 o
  -1   6  15       47.50       41.96     16.16 o
   0   6  15      355.53      294.96     19.53 o
   1   6  15        3.37       -2.31     22.37 o
   2   6  15       14.57        3.11     23.34 o
   3   6  15        0.37       12.10     25.74 o
   4   6  15       11.71       55.78     29.20 o
   5   6  15        0.50      -18.18     31.19 o
  -5   7  15      201.90      243.75     24.21 o
  -4   7  15      225.33      275.18     19.85 o
  -3   7  15      164.79      182.87     18.10 o
  -2   7  15      104.07      102.07     17.94 o
  -1   7  15        1.90        1.15     17.20 o
   0   7  15       70.08       90.02     23.41 o
   1   7  15        8.59       13.65     23.96 o
   2   7  15       63.24       42.27     25.69 o
   3   7  15        3.42       32.05     27.95 o
   4   7  15        5.52       12.08     30.03 o
  -4   8  15      345.35      385.33     25.31 o
  -3   8  15      152.93      148.79     21.05 o
  -2   8  15      151.46      132.79     19.67 o
  -1   8  15       11.72        2.39     23.86 o
   0   8  15       45.64       56.05     24.95 o
   1   8  15        1.69       31.95     26.19 o
   2   8  15       14.17      -10.11     27.32 o
   3   8  15       24.36       13.91     29.57 o
  -3   9  15      113.80      141.81     31.66 o
  -2   9  15       33.89       14.93     29.87 o
  -1   9  15       65.63       71.92     26.63 o
   0   9  15       49.90       34.09     26.74 o
   1   9  15        6.95       36.06     39.42 o
   2   9  15        4.46       40.95     29.72 o
  -6   0  16       88.96      105.13     39.42 o
  -4   0  16      319.45      295.09     36.44 o
  -2   0  16      391.91      413.96     36.44 o
   0   0  16      216.22      170.84     32.26 o
   2   0  16      440.18      431.46     25.93 o
   4   0  16       14.81       28.00     22.21 o
   6   0  16        5.30       -2.24     42.41 o
  -7   1  16        4.47      -16.55     25.74 o
  -6   1  16       80.14       75.77     24.00 o
  -5   1  16      236.20      290.62     36.74 o
  -4   1  16       63.15       62.82     22.37 o
  -3   1  16      669.81      614.43     35.67 o
  -2   1  16     1185.13     1117.61     46.25 o
  -1   1  16       28.62       30.08     20.26 o
   0   1  16       27.71       45.10     21.33 o
   1   1  16      730.99      701.18     27.61 o
   2   1  16       20.94       -4.33     15.58 o
   3   1  16      113.26       77.09     14.01 o
   4   1  16      349.81      316.38     18.70 o
   5   1  16      311.94      360.27     21.18 o
   6   1  16       46.58       52.88     19.98 o
  -7   2  16      144.76      202.77     42.17 o
  -6   2  16      237.94      262.29     26.12 o
  -5   2  16       21.01       26.29     21.61 o
  -4   2  16       11.14       27.80     22.59 o
  -3   2  16        3.05        1.86     20.88 o
  -2   2  16       13.00        5.19     20.22 o
  -1   2  16        4.96        5.54     20.88 o
   0   2  16      985.08      958.90     31.52 o
   1   2  16       76.21       65.21     15.21 o
   2   2  16       53.52       77.59     17.06 o
   3   2  16       38.34       44.67     18.67 o
   4   2  16       92.08      132.52     17.00 o
   5   2  16      130.10      159.20     18.98 o
   6   2  16        0.93       24.62     30.24 o
  -7   3  16        1.31      -17.74     26.68 o
  -6   3  16       11.97        3.32     24.02 o
  -5   3  16      840.38      881.52     37.82 o
  -4   3  16       77.03       66.67     26.81 o
  -3   3  16       28.10        8.12     21.68 o
  -2   3  16      116.64      120.80     15.01 o
  -1   3  16       98.52      111.43     15.11 o
   0   3  16       35.36       18.01     23.11 o
   1   3  16     1377.82     1306.04     39.97 o
   2   3  16        0.16        1.42     17.31 o
   3   3  16       21.14       24.62     19.02 o
   4   3  16        2.58        7.75     21.37 o
   5   3  16        2.36        0.53     19.53 o
   6   3  16        2.75        6.86     22.88 o
  -6   4  16      140.33      164.83     26.35 o
  -5   4  16      152.92      154.29     24.27 o
  -4   4  16      105.15      142.77     22.24 o
  -3   4  16      211.12      214.79     26.13 o
  -2   4  16       20.11       18.27     20.36 o
  -1   4  16       36.31       58.25     17.53 o
   0   4  16       47.40       36.48     15.64 o
   1   4  16       44.10       28.89     16.48 o
   2   4  16        0.60       28.76     17.99 o
   3   4  16       57.93       65.14     20.05 o
   4   4  16       11.73       66.59     34.65 o
   5   4  16       40.59       47.67     30.19 o
  -6   5  16      196.24      218.91     37.94 o
  -5   5  16       13.63       32.28     23.90 o
  -4   5  16      317.43      379.05     31.46 o
  -3   5  16      103.15      117.36     17.52 o
  -2   5  16      511.35      462.09     22.82 o
  -1   5  16      363.60      351.76     20.15 o
   0   5  16       67.71       52.92     16.71 o
   1   5  16        0.07       -0.47     17.47 o
   2   5  16       30.54       56.81     31.69 o
   3   5  16        7.10       46.59     26.12 o
   4   5  16       11.88       -5.61     28.28 o
   5   5  16       20.73       27.38     31.19 o
  -5   6  16       66.61       69.22     25.55 o
  -4   6  16      246.08      234.67     19.51 o
  -3   6  16      485.76      488.39     24.77 o
  -2   6  16      150.53      128.95     18.20 o
  -1   6  16      288.14      315.15     20.61 o
   0   6  16       15.24       25.75     17.80 o
   1   6  16      318.73      302.56     27.28 o
   2   6  16       17.94       12.34     32.26 o
   3   6  16       33.02       34.81     26.97 o
   4   6  16      169.08      195.18     32.20 o
  -5   7  16      130.43      172.20     24.28 o
  -4   7  16       83.94      118.41     26.09 o
  -3   7  16        2.93        6.84     17.54 o
  -2   7  16      153.83      140.18     19.65 o
  -1   7  16       86.59       85.99     21.82 o
   0   7  16      538.16      581.64     37.93 o
   1   7  16       21.23       53.85     25.33 o
   2   7  16        4.70      -19.19     26.77 o
   3   7  16        5.59        5.45     28.66 o
   4   7  16        7.92       34.63     31.35 o
  -4   8  16       55.69       80.62     22.75 o
  -3   8  16       57.42       68.40     21.25 o
  -2   8  16      241.23      259.97     22.32 o
  -1   8  16      197.04      211.43     27.52 o
   0   8  16        1.88        8.21     25.95 o
   1   8  16        3.69       46.11     37.93 o
   2   8  16      129.20      106.19     32.26 o
   3   8  16       15.76       54.59     31.66 o
  -2   9  16       35.02       57.34     31.66 o
  -1   9  16       78.86       69.97     27.49 o
   0   9  16       26.20       62.60     28.62 o
   1   9  16        4.60       11.79     31.06 o
  -7   0  17      128.10       63.92     46.59 o
  -5   0  17      138.39       78.25     38.23 o
  -3   0  17     1297.40     1257.40     72.28 o
  -1   0  17      247.70      194.14     34.65 o
   1   0  17      330.77      350.04     41.22 o
   3   0  17      375.28      303.22     24.78 o
   5   0  17       35.10       40.18     26.28 o
  -7   1  17        0.25      -35.36     36.77 o
  -6   1  17       24.40       20.81     29.56 o
  -5   1  17       25.30       23.91     27.78 o
  -4   1  17      950.29      902.57     43.93 o
  -3   1  17       15.67       -0.18     22.80 o
  -2   1  17      318.19      369.56     27.03 o
  -1   1  17       74.73       49.26     22.80 o
   0   1  17       68.02      129.25     24.71 o
   1   1  17      123.59      136.76     26.38 o
   2   1  17       42.13       22.71     16.87 o
   3   1  17       96.80      108.06     19.76 o
   4   1  17      100.14       96.20     17.10 o
   5   1  17        0.63       35.32     19.83 o
  -6   2  17        2.47      -15.57     27.16 o
  -5   2  17       58.17       23.76     27.24 o
  -4   2  17       42.91       50.18     25.13 o
  -3   2  17      509.87      488.15     30.20 o
  -2   2  17       60.19       28.71     22.99 o
  -1   2  17        7.08       31.93     22.95 o
   0   2  17      317.45      294.94     27.64 o
   1   2  17      559.51      578.15     26.27 o
   2   2  17       13.47       40.03     17.69 o
   3   2  17      193.34      138.22     20.84 o
   4   2  17       30.19       36.37     22.27 o
   5   2  17       25.43       86.20     24.64 o
  -6   3  17       13.51       28.25     26.35 o
  -5   3  17       28.09       20.94     24.30 o
  -4   3  17        5.67      -25.13     25.13 o
  -3   3  17        1.55      -12.57     23.61 o
  -2   3  17       30.41       40.94     23.55 o
  -1   3  17      355.68      320.34     26.94 o
   0   3  17      100.07      133.87     17.12 o
   1   3  17       18.15       12.31     16.73 o
   2   3  17      175.85      189.05     25.98 o
   3   3  17       83.63       58.03     20.91 o
   4   3  17       19.97       33.15     22.80 o
   5   3  17        0.35       30.59     41.52 o
  -6   4  17       30.51        8.08     27.05 o
  -5   4  17       19.92       38.63     24.98 o
  -4   4  17       62.66       29.83     26.60 o
  -3   4  17      344.42      330.09     28.88 o
  -2   4  17       29.54       28.74     23.90 o
  -1   4  17        8.57       28.38     16.51 o
   0   4  17      201.75      190.79     21.32 o
   1   4  17       10.97       18.09     17.75 o
   2   4  17       93.66      111.47     20.08 o
   3   4  17       31.61       19.48     21.18 o
   4   4  17       16.00       56.59     28.43 o
   5   4  17        0.88        2.96     30.65 o
  -5   5  17       69.50       69.64     26.17 o
  -4   5  17       18.15       20.70     23.93 o
  -3   5  17       16.50      -24.49     25.43 o
  -2   5  17       16.04        6.83     17.21 o
  -1   5  17      444.82      432.61     23.90 o
   0   5  17        2.66       -6.13     18.00 o
   1   5  17      432.63      402.59     23.48 o
   2   5  17       54.13       62.50     24.89 o
   3   5  17        3.11       51.07     27.20 o
   4   5  17        6.79       60.35     30.43 o
  -5   6  17       51.71        2.05     27.03 o
  -4   6  17        8.80      -13.25     25.11 o
  -3   6  17       32.68       31.16     19.01 o
  -2   6  17        3.89       -1.41     19.24 o
  -1   6  17       37.64       43.24     19.15 o
   0   6  17      294.40      283.27     21.91 o
   1   6  17        2.95       31.48     25.04 o
   2   6  17      135.51      142.68     38.53 o
   3   6  17        9.05       26.14     28.43 o
   4   6  17        7.50       30.71     31.35 o
  -4   7  17      147.92      164.75     24.14 o
  -3   7  17       13.62       18.05     20.36 o
  -2   7  17       17.92       11.29     20.40 o
  -1   7  17       29.20       15.64     20.06 o
   0   7  17       18.16       21.49     25.69 o
   1   7  17      102.17      111.52     27.58 o
   2   7  17       30.46       61.55     28.40 o
   3   7  17       43.92       79.61     30.51 o
  -3   8  17       10.46       -7.37     23.56 o
  -2   8  17       45.75       21.15     25.84 o
  -1   8  17      232.12      204.45     29.06 o
   0   8  17        0.46       20.57     27.58 o
   1   8  17       98.77      114.79     29.92 o
   2   8  17       87.04       66.04     30.57 o
  -6   0  18       32.68      -22.10     44.20 o
  -4   0  18      485.55      427.70     46.00 o
  -2   0  18      310.13      256.86     38.83 o
   0   0  18      527.13      453.98     44.80 o
   2   0  18       21.04       50.77     42.41 o
   4   0  18       17.08       59.14     50.18 o
  -6   1  18       34.26        8.16     31.89 o
  -5   1  18       12.20      -28.51     28.51 o
  -4   1  18       90.22       80.34     27.88 o
  -3   1  18        9.28        5.22     25.55 o
  -2   1  18        0.64       31.88     24.91 o
  -1   1  18      809.78      768.42     60.03 o
   0   1  18      118.30      101.19     33.75 o
   1   1  18       96.29      114.69     28.49 o
   2   1  18        2.18      -27.55     29.53 o
   3   1  18       68.84       88.77     21.13 o
   4   1  18       92.50      101.52     23.58 o
   5   1  18       15.23       50.82     25.34 o
  -6   2  18       20.65      -31.64     31.64 o
  -5   2  18      300.41      318.83     32.94 o
  -4   2  18       40.38       70.02     27.87 o
  -3   2  18       37.92       25.08     36.14 o
  -2   2  18      136.28      144.25     26.34 o
  -1   2  18       73.35       48.18     25.53 o
   0   2  18      222.04      230.43     28.93 o
   1   2  18       94.22       70.67     29.57 o
   2   2  18      103.67      134.80     20.10 o
   3   2  18        5.38      -20.88     20.88 o
   4   2  18       10.11       35.57     23.56 o
   5   2  18        0.35       72.52     26.08 o
  -6   3  18      252.86      251.04     29.83 o
  -5   3  18       44.50       21.19     29.56 o
  -4   3  18      221.37      224.79     30.46 o
  -3   3  18        0.11       -7.30     50.48 o
  -2   3  18       41.60       55.38     26.10 o
  -1   3  18       66.58       77.57     26.10 o
   0   3  18       12.41       -7.76     27.37 o
   1   3  18        6.24        0.67     17.75 o
   2   3  18      353.38      255.88     31.17 o
   3   3  18       68.24       84.09     27.07 o
   4   3  18        4.17       52.73     28.43 o
  -5   4  18      170.66      171.65     27.32 o
  -4   4  18       44.41       33.90     28.51 o
  -3   4  18       17.01        8.33     27.37 o
  -2   4  18       48.38       61.22     26.94 o
  -1   4  18       76.76       32.02     27.05 o
   0   4  18      187.04      206.15     20.57 o
   1   4  18       99.45       65.52     19.84 o
   2   4  18       48.83       13.76     28.16 o
   3   4  18      103.75       57.58     27.89 o
   4   4  18        0.60        2.89     29.51 o
  -5   5  18       64.56      128.21     28.39 o
  -4   5  18      192.08      229.97     49.58 o
  -3   5  18      172.48      143.30     29.00 o
  -2   5  18       13.18        3.86     27.11 o
  -1   5  18       94.83      104.95     19.70 o
   0   5  18        2.14       15.43     29.59 o
   1   5  18        9.87      -12.00     20.40 o
   2   5  18       14.32       12.21     25.57 o
   3   5  18       10.95       17.66     28.37 o
   4   5  18      207.57      214.30     35.84 o
  -4   6  18       55.89       30.93     30.80 o
  -3   6  18       94.64       76.11     29.49 o
  -2   6  18       96.40       91.91     20.47 o
  -1   6  18        1.10      -19.29     20.18 o
   0   6  18       32.66       24.60     21.11 o
   1   6  18       39.95        6.04     26.28 o
   2   6  18        0.76       -6.82     27.97 o
   3   6  18       29.32       19.75     29.65 o
  -3   7  18      362.90      361.64     34.94 o
  -2   7  18        3.31       25.23     21.37 o
  -1   7  18      190.52      143.55     22.85 o
   0   7  18       28.80        1.57     27.32 o
   1   7  18       36.30       34.09     36.14 o
   2   7  18       45.93       72.40     30.11 o
  -1   8  18       49.51       68.40     28.58 o
  -5   0  19        1.80      -43.01     43.61 o
  -3   0  19       49.57      151.13     41.22 o
  -1   0  19       88.20      102.74     41.22 o
   1   0  19       10.65        0.00     42.41 o
   3   0  19       31.71       25.09     49.58 o
  -5   1  19       85.57       70.78     32.52 o
  -4   1  19       51.24       72.58     30.41 o
  -3   1  19       49.60       35.24     28.09 o
  -2   1  19       26.27       19.82     27.45 o
  -1   1  19       17.55       25.79     28.07 o
   0   1  19       44.97       59.07     29.34 o
   1   1  19        1.47       54.79     48.09 o
   2   1  19        8.88      -14.48     32.52 o
   3   1  19        0.07       33.49     34.94 o
   4   1  19       71.86       88.17     38.75 o
  -5   2  19       50.83       16.41     31.89 o
  -4   2  19       51.19       41.98     30.46 o
  -3   2  19       18.32       -1.21     37.93 o
  -2   2  19       10.12       30.45     28.03 o
  -1   2  19       46.09       62.53     47.19 o
   0   2  19       12.63      -28.88     28.88 o
   1   2  19       76.57       43.51     30.87 o
   2   2  19       22.97       10.30     32.63 o
   3   2  19       32.83       38.62     37.33 o
   4   2  19        3.66       21.78     24.60 o
  -5   3  19        3.31      -31.45     31.45 o
  -4   3  19      121.26       75.86     30.83 o
  -3   3  19      224.70      217.07     31.25 o
  -2   3  19       16.31        0.65     28.64 o
  -1   3  19        6.79       11.14     28.40 o
   0   3  19       23.85       63.15     30.52 o
   1   3  19       29.84       47.00     30.95 o
   2   3  19      190.45      159.83     34.26 o
   3   3  19       33.52        0.57     28.43 o
   4   3  19        0.30        0.32     38.23 o
  -5   4  19      139.20      124.34     33.98 o
  -4   4  19       41.64       29.12     31.25 o
  -3   4  19       19.36       51.00     30.33 o
  -2   4  19      157.48       88.58     29.67 o
  -1   4  19       29.09      -23.14     29.24 o
   0   4  19      155.86      227.97     33.08 o
   1   4  19        4.32       14.16     31.42 o
   2   4  19        9.27       30.48     21.98 o
   3   4  19       11.17       46.19     54.96 o
  -4   5  19       17.10      -31.64     31.64 o
  -3   5  19       95.73       78.61     30.76 o
  -2   5  19       30.24       10.30     30.36 o
  -1   5  19       14.86      -23.50     30.26 o
   0   5  19      541.25      511.32     57.94 o
   1   5  19       94.46       86.63     22.39 o
   2   5  19        5.63       25.64     27.72 o
   3   5  19       24.15       68.49     33.45 o
  -3   6  19       42.04       16.95     31.97 o
  -2   6  19      145.49      166.71     34.35 o
  -1   6  19       21.44       21.38     32.00 o
   0   6  19        3.75      -11.58     22.43 o
   1   6  19       34.61       49.74     27.89 o
   2   6  19        1.23      -26.22     28.89 o
  -1   7  19        2.09      -11.10     27.32 o
   0   7  19        5.91       18.47     31.06 o
  -4   0  20       15.83      -26.28     45.40 o
  -2   0  20      150.57      120.07     43.61 o
   0   0  20      187.22      190.55     46.59 o
   2   0  20        1.04       92.59     50.18 o
  -5   1  20       19.47      -33.78     33.78 o
  -4   1  20       38.34      -18.03     31.89 o
  -3   1  20       15.61        5.07     30.62 o
  -2   1  20       22.90      -10.15     29.99 o
  -1   1  20      118.05       99.16     31.26 o
   0   1  20       86.17      119.12     32.09 o
   1   1  20        5.49       19.42     48.38 o
   2   1  20       36.60       -4.50     34.60 o
   3   1  20        1.14       11.53     37.66 o
  -4   2  20       51.40        3.16     36.74 o
  -3   2  20        6.08       24.49     31.26 o
  -2   2  20      184.99      207.16     37.93 o
  -1   2  20        3.85       -0.47     34.05 o
   0   2  20        1.39        3.45     31.87 o
   1   2  20        0.66       -4.68     32.99 o
   2   2  20        2.13      -20.03     35.36 o
   3   2  20       44.12       26.19     37.93 o
  -4   3  20        7.38      -13.90     32.73 o
  -3   3  20       31.95       42.86     32.29 o
  -2   3  20      125.84      110.54     31.45 o
  -1   3  20      213.31      233.89     58.84 o
   0   3  20       26.89        1.00     32.56 o
   1   3  20        8.16       -3.40     33.59 o
   2   3  20      114.08      143.97     37.08 o
   3   3  20       23.57       28.53     37.88 o
  -4   4  20        6.54       -6.85     33.98 o
  -3   4  20      105.55      111.28     38.53 o
  -2   4  20       56.62       68.54     32.26 o
  -1   4  20      111.62      108.79     33.17 o
   0   4  20        0.76       -7.32     33.51 o
   1   4  20       19.03      -14.33     33.99 o
   2   4  20       29.09       39.32     44.50 o
  -3   5  20        6.00      -20.91     32.68 o
  -2   5  20       28.39        5.32     32.99 o
  -1   5  20       24.59        1.16     33.40 o
   0   5  20       26.24       31.97     34.52 o
   1   5  20        1.27      -23.65     34.87 o
  -1   6  20       24.06      -24.52     34.14 o
   0   6  20      118.37      135.00     56.75 o
  -3   0  21       37.86       50.18     46.59 o
  -1   0  21        2.75       -7.77     47.19 o
   1   0  21      225.04      139.18     51.97 o
  -4   1  21       24.91      -34.21     34.21 o
  -3   1  21        5.60       20.94     33.16 o
  -2   1  21        5.42      -19.54     33.16 o
  -1   1  21       22.46       20.01     33.37 o
   0   1  21      152.68      110.22     34.60 o
   1   1  21       19.26       32.31     36.10 o
   2   1  21       61.61       39.23     49.28 o
  -3   2  21        7.84      -17.07     33.58 o
  -2   2  21      156.37      111.95     34.21 o
  -1   2  21        2.77      -23.19     33.36 o
   0   2  21       25.79       28.60     34.38 o
   1   2  21       16.69        7.49     36.21 o
   2   2  21        7.93      -26.90     37.59 o
  -3   3  21       69.53       61.82     35.06 o
  -2   3  21       24.67       -9.74     33.78 o
  -1   3  21       73.88       17.48     34.14 o
   0   3  21        0.25      -36.74     36.74 o
   1   3  21        1.60      -47.79     47.79 o
   2   3  21        1.65       11.00     39.04 o
  -2   4  21       19.35       20.43     34.75 o
  -1   4  21        5.66      -21.37     34.99 o
   0   4  21        2.67      -27.55     35.63 o
   1   4  21       77.08       51.42     46.00 o
  -2   0  22        2.57      -16.13     50.77 o
   0   0  22        0.01      -28.07     51.97 o
  -2   1  22       61.65       -2.38     35.27 o
  -1   1  22        0.92      -35.48     35.48 o
   0   1  22       44.57       48.98     37.14 o
   1   1  22        0.52       -7.14     38.37 o
  -2   2  22        0.61      -20.61     35.90 o
  -1   2  22       25.82      -17.09     36.11 o
   0   2  22        4.49        9.65     36.87 o
 
